# Supplementary material for: ERF9 of Poncirus trifoliata (L.) Raf. undergoes feedback regulation by ethylene and modulates cold tolerance via regulating a glutathione S‐transferase U17 gene
Source: Plant Biotechnol J. 2021 Sep 29;20(1):183–200. doi: 10.1111/pbi.13705 (PMC8710834; doi:10.1111/pbi.13705)
Supplement: Supplementary file 2 — Table S3 Up‐ and down‐regulated DEGs in RNA‐seq. [file PBI-20-183-s002.xlsx]

## Sheet: down-regulated DEGs
Down-regulated differentially expressed genes (TRV-PtrERF9 vs TRV control)
Gene numbber	baseMean	log2FoldChange	lfcSE	stat	pvalue	padj	EV1	EV2	EV3	E9-1	E9-2	E9-3
Pt1g003980	4062.07	-4.7775	0.0586339	-81.4802	0	0	7784.44	7802.26	7928.16	293.321	296.608	267.611
Pt1g002840	5363.94	-2.23899	0.0362116	-61.8307	0	0	8741.25	9070.98	8746.3	1763.16	1908.29	1953.67
Pt1g002830	1927.69	-2.49501	0.0594799	-41.9471	0	0	3044.91	3300.14	3478.49	587.721	588.964	565.897
Pt1g009760	7263.68	-1.97777	0.0287047	-68.9006	0	0	11688.7	11365.6	11703.3	2963.41	2942.7	2918.34
Pt1g016670	6005.76	-1.74502	0.0296223	-58.9091	0	0	9182.08	9340.66	9231.89	2754.2	2731.14	2794.58
Pt1g023220	6532.13	-4.41029	0.0471192	-93.5986	0	0	12952.7	12562	11917.7	580.172	565.576	614.554
Pt1g022990	1508.81	-2.96123	0.0636162	-46.5484	0	0	2659.78	2698.68	2664.13	349.398	357.206	323.672
Pt1g021940	1965.57	-3.1975	0.0589122	-54.2756	0	0	3556.27	3460.46	3617.36	399.003	376.342	383.964
Pt2g000570	1043.54	-3.53923	0.0851991	-41.5407	0	0	1954.46	1917.43	1893.24	184.404	147.773	163.952
Pt2g007640	21267	-1.47001	0.0191235	-76.8691	0	0	30968.9	31446.3	31342.3	11254.1	11309.4	11280.9
Pt2g005720	4970.99	-3.49014	0.041361	-84.3824	0	0	9019.67	9096.92	9272.51	761.342	848.364	827.162
Pt2g005430	1486.64	-2.60454	0.0621062	-41.9368	0	0	2490.87	2593.96	2575.33	432.433	441.192	386.079
Pt2g011530	4903.36	-5.51596	0.0655597	-84.1365	0	0	9571.85	9686.33	9532.31	241.559	190.297	197.8
Pt2g015750	5708.05	-3.21898	0.036701	-87.7082	0	0	10171.4	10358.2	10397.7	1075.15	1098.2	1147.66
Pt2g014600	6441.69	-1.73413	0.0287116	-60.3982	0	0	9980.19	9838.32	9898.86	2984.98	2941.63	3006.13
Pt2g017260	929.895	-4.39772	0.109087	-40.3139	0	0	1714.1	1797.88	1814.82	74.4087	90.3646	87.7934
Pt2g019110	3207.98	-1.48922	0.0388832	-38.2998	0	0	4664.35	4843.17	4684.91	1666.11	1736.06	1653.27
Pt2g020140	5455.97	-1.38372	0.0307879	-44.9437	0	0	7831.77	7791.14	8043.42	3047.52	2968.21	3053.73
Pt2g022630	887.804	-4.51728	0.114367	-39.4981	0	0	1696.47	1664.43	1743.02	75.4871	76.5441	70.8694
Pt2g026610	2210.49	-3.91156	0.0639446	-61.1711	0	0	4060.2	4165.72	4210.65	276.067	263.652	286.651
Pt2g026010	2348.34	-1.65645	0.0436419	-37.9555	0	0	3545.13	3604.11	3547.46	1142.01	1136.47	1114.87
Pt3g001010	1028.94	-5.00378	0.12077	-41.4322	0	0	2022.21	2007.33	1957.48	61.4681	62.7236	62.4074
Pt3g001890	3873.86	-1.51575	0.0357232	-42.4302	0	0	5784.5	5611.44	5825.2	1973.45	2002.9	2045.69
Pt3g001920	1654.83	-2.21841	0.0542949	-40.8585	0	0	2717.32	2736.68	2718.93	571.545	592.154	592.341
Pt3g003000	1666.13	-3.65829	0.0706192	-51.803	0	0	3164.63	3061.04	3037.3	259.891	212.622	261.265
Pt3g008280	1137.57	-3.33253	0.0778051	-42.8318	0	0	2082.53	2100.93	2025.5	212.442	196.676	207.319
Pt3g013120	36161	-4.95851	0.0249444	-198.782	0	0	70560.2	69414.1	70231.1	2261.38	2192.14	2306.96
Pt3g028110	14915.6	-7.74648	0.0759791	-101.955	0	0	29209.3	29945.9	29923.3	138.034	138.205	138.566
Pt3g031700	1765.35	-7.11797	0.176038	-40.4343	0	0	3558.12	3484.56	3473.77	22.6461	25.5147	27.5016
Pt3g033130	10786	-2.39686	0.0284908	-84.1276	0	0	18507.1	18172.5	17709.9	3344.08	3412.59	3569.91
Pt3g036760	3003.48	-1.89839	0.0417072	-45.5171	0	0	4694.98	4744.93	4769.93	1199.17	1312.94	1298.92
Pt3g036490	4845.14	-2.58163	0.0374035	-69.0212	0	0	8329.2	8416.69	8164.34	1318.87	1380.98	1460.76
Pt3g033770	1985.55	-2.40573	0.0556308	-43.2445	0	0	3344.67	3442.86	3234.75	604.975	595.343	690.712
Pt4g001660	2754.02	-5.47385	0.0854676	-64.0459	0	0	5511.66	5320.44	5328.27	128.328	118.005	117.41
Pt4g003440	2811.3	-2.32301	0.043683	-53.1787	0	0	4656.93	4687.47	4714.19	898.297	963.18	947.746
Pt4g006130	7282.47	-1.35588	0.0299599	-45.2563	0	0	10359.8	10418.5	10641.4	4011.6	4276.9	3986.67
Pt4g005890	1801.41	-2.02524	0.0514947	-39.3291	0	0	2844.46	2884.03	2948.5	704.187	704.844	722.445
Pt4g005550	5113.69	-2.13981	0.0335364	-63.8056	0	0	8229.9	8320.31	8457.21	1918.45	1919.98	1836.26
Pt4g005540	5755.56	-2.16203	0.0348703	-62.0018	0	0	9662.8	9204.43	9359.42	2086.68	2017.79	2202.24
Pt4g015620	1734.11	-3.3005	0.0631763	-52.2427	0	0	3111.73	3132.4	3201.68	329.987	321.06	307.806
Pt4g018510	4811.09	-1.31896	0.0319101	-41.3337	0	0	6797	6808.79	7001.38	2717.54	2777.91	2763.91
Pt4g017750	2001.37	-2.26439	0.0511033	-44.3101	0	0	3353.95	3223.22	3362.29	697.717	668.698	702.347
Pt4g020420	1585.67	-2.39303	0.057352	-41.7252	0	0	2600.38	2695.9	2696.25	494.98	519.862	506.663
Pt4g020910	29778.7	-1.06804	0.019542	-54.6537	0	0	39935.6	40653.5	40384.3	18806	19582.5	19310.3
Pt4g021830	882.89	-4.02781	0.10266	-39.2345	0	0	1639.86	1720.04	1631.55	97.0549	93.5539	115.295
Pt5g001810	4838.67	-1.18086	0.0310742	-38.0013	0	0	6729.25	6640.12	6776.54	2984.98	2925.69	2975.46
Pt5g025130	4185.77	-1.52457	0.0347094	-43.924	0	0	6360.82	6175.83	6100.11	2156.77	2131.54	2189.55
Pt6g002200	1158.24	-5.85081	0.14687	-39.8366	0	0	2353.52	2316.86	2160.59	45.2923	31.8934	41.2523
Pt6g008040	901.324	-3.24803	0.085487	-37.9944	0	0	1662.13	1611.61	1619.26	164.993	176.477	173.471
Pt6g011450	1469.73	-2.57837	0.0606601	-42.5051	0	0	2512.22	2567.08	2474.24	429.198	417.803	417.812
Pt6g012540	1051.51	-3.24086	0.0801279	-40.446	0	0	1973.95	1853.49	1878.12	199.502	201.991	202.031
Pt6g013150	1770.95	-2.06391	0.052306	-39.4583	0	0	2813.83	2877.54	2883.31	710.657	670.824	669.557
Pt6g014020	2561.03	-1.69764	0.0425762	-39.8728	0	0	3896.86	3901.59	3947.08	1170.05	1210.89	1239.69
Pt7g002630	1289.53	-5.14829	0.113244	-45.4619	0	0	2434.26	2543.91	2546.99	63.6249	62.7236	85.6779
Pt7g002450	1092.08	-2.98987	0.074476	-40.1454	0	0	1926.62	1949.87	1943.31	252.343	228.569	251.745
Pt7g008470	5047.49	-1.86236	0.0318308	-58.5082	0	0	7957.98	7917.18	7877.15	2194.52	2154.93	2183.2
Pt7g011170	1342.63	-3.20305	0.069809	-45.883	0	0	2421.27	2438.26	2407.17	265.283	251.958	271.842
Pt7g011540	10485.3	-3.84371	0.0335095	-114.705	0	0	20104.2	19516.3	19195	1312.4	1407.56	1376.14
Pt7g012600	6658.59	-1.39231	0.0286287	-48.6334	0	0	9806.65	9474.11	9649.46	3721.52	3622.02	3677.8
Pt7g012500	5608.1	-2.20568	0.0345459	-63.8477	0	0	9478.12	9259.1	8916.35	2011.19	1954	2029.83
Pt7g013220	1648.45	-6.08131	0.13238	-45.9382	0	0	3099.67	3302.92	3344.34	36.6652	52.0925	55.0031
Pt7g015100	5947.48	-2.48094	0.0330445	-75.0789	0	0	10121.3	9913.39	10229.5	1786.89	1771.15	1862.7
Pt7g015150	3903.28	-1.82781	0.0379285	-48.1908	0	0	6096.33	6125.78	6050.99	1613.27	1763.7	1769.62
Pt7g015390	1270.12	-2.48367	0.0645491	-38.4772	0	0	2211.53	2129.66	2123.75	375.279	399.73	380.791
Pt7g015440	3743.92	-1.48323	0.0370335	-40.051	0	0	5687.06	5476.13	5382.12	1983.15	1936.99	1998.09
Pt7g016600	1710.62	-3.83077	0.0719272	-53.259	0	0	3311.26	3129.62	3148.78	236.167	208.37	229.532
Pt7g020790	943.738	-4.41994	0.108706	-40.6594	0	0	1776.28	1849.78	1783.65	80.8791	96.7432	75.1004
Pt8g002440	4545.35	-1.69984	0.0343099	-49.5436	0	0	6870.32	6986.73	6995.71	2213.93	2062.44	2143.01
Pt8g003980	2767.93	-2.89911	0.0471007	-61.5512	0	0	4923.28	4877.46	4843.62	659.973	648.499	654.748
Pt9g004320	2770.56	-7.38053	0.153388	-48.1167	0	0	5564.56	5501.16	5458.64	23.7245	39.3352	35.9636
Pt9g004420	2940.57	-4.23733	0.0615555	-68.8375	0	0	5488.46	5471.5	5794.96	312.732	276.409	299.344
Pt9g012250	1059.8	-3.15172	0.0797807	-39.5048	0	0	1896	1853.49	1965.98	236.167	191.36	215.781
Pt9g012770	6334.84	-3.61825	0.0375694	-96.3084	0	0	11733.3	11813.2	11600.3	974.862	907.898	979.478
Pt9g015180	1511.82	-3.78069	0.0739758	-51.1072	0	0	2835.18	2800.62	2820.01	194.11	213.686	207.319
Pt9g014390	22059.6	-5.03167	0.0303201	-165.952	0	0	42149.9	42972.2	43309.2	1313.48	1304.44	1308.44
Pt9g015350	1876.84	-2.03722	0.0515224	-39.5405	0	0	2928.91	3083.28	3042.97	716.049	734.611	755.235
Pt9g017600	2856.05	-6.66328	0.119851	-55.5962	0	0	5626.74	5715.23	5626.8	61.4681	53.1556	52.8876
Pt9g017630	4434.52	-4.40481	0.0532725	-82.6845	0	0	8606.69	8597.41	8204.02	365.573	399.73	433.678
Pt9g018790	2963.28	-1.66538	0.0427943	-38.9159	0	0	4441.62	4491	4585.71	1393.28	1354.41	1513.64
PtUn000310	7728.53	-2.96518	0.0747827	-39.6506	0	0	14407	13462.8	13237.5	1755.61	1614.87	1893.38
PtUn004950	4044.96	-6.87698	0.10827	-63.5172	0	0	7917.15	8154.42	7993.35	73.3303	71.2285	60.2919
PtUn006800	2417.54	-5.03001	0.0816949	-61.5707	0	0	4857.39	4703.23	4513.91	139.112	138.205	153.374
PtUn010160	1537.96	-2.24212	0.0572267	-39.1796	0	0	2554.91	2539.28	2523.37	544.586	506.042	559.551
PtUn011020	15723.2	-1.32979	0.0283417	-46.9198	0	0	22479.1	22907.3	22104.8	8461.03	9104.49	9282.83
PtUn012850	1250.81	-3.59739	0.0787337	-45.6907	0	0	2278.35	2296.47	2357.1	209.207	179.666	184.049
PtUn012950	3642.67	-1.93628	0.0400764	-48.3146	0	0	5826.27	5591.98	5910.22	1482.78	1579.79	1464.99
PtUn013280	14093.9	-1.84166	0.0240786	-76.4854	0	0	22163.6	22344.7	21608.8	6107.99	6045.92	6292.57
PtUn013610	1118.39	-4.06841	0.0913966	-44.5138	0	0	2140.07	2087.03	2105.8	120.779	133.952	122.699
PtUn015710	925.61	-3.44832	0.090166	-38.2441	0	0	1624.08	1705.21	1758.14	164.993	165.846	135.392
PtUn031580	1614.49	-6.337	0.143309	-44.219	0	0	3159.06	3188	3221.52	37.7436	39.3352	41.2523
Pt8g012060	3174.85	-1.4717	0.0392656	-37.4805	1.91411e-307	1.81329e-305	4623.52	4562.36	4815.28	1669.34	1706.3	1672.31
Pt7g005910	1680.66	-2.0098	0.0537432	-37.3964	4.46727e-306	4.17124e-304	2728.45	2648.64	2700.98	664.287	700.591	640.998
Pt7g012660	1026.35	-2.96853	0.0794795	-37.3496	2.57458e-305	2.39252e-303	1844.95	1767.3	1847.89	259.891	237.074	200.973
Pt2g023900	795.274	-4.34391	0.116329	-37.3414	3.49391e-305	3.23145e-303	1481.16	1513.37	1553.13	73.3303	88.2383	62.4074
Pt2g023180	2564.16	-1.65507	0.044514	-37.1808	1.39331e-302	1.26467e-300	3933.98	3888.62	3854.49	1227.2	1309.75	1170.93
Pt7g003430	891.265	-5.42589	0.145988	-37.1666	2.36265e-302	2.13459e-300	1762.36	1740.43	1723.18	44.2139	38.272	39.1368
Pt2g008910	1008.34	-2.79647	0.0753558	-37.1103	1.91631e-301	1.72335e-299	1733.59	1781.2	1774.2	238.324	253.021	269.727
Pt2g025380	6147.69	-1.10603	0.0299003	-36.9906	1.62215e-299	1.43892e-297	8390.45	8511.22	8284.32	3774.36	3999.43	3926.38
Pt3g026630	806.206	-3.70074	0.100234	-36.9212	2.11564e-298	1.85142e-296	1480.23	1566.2	1445.43	108.917	114.816	121.641
Pt6g009650	1315.58	-2.2511	0.0613921	-36.6676	2.39486e-294	2.06795e-292	2182.76	2121.32	2219.17	458.315	448.633	463.295
Pt5g011420	970.938	-2.84893	0.0780637	-36.4949	1.33729e-291	1.14461e-289	1694.61	1735.79	1685.4	219.991	229.632	260.207
PtUn014580	913.833	-5.62688	0.154326	-36.4611	4.59041e-291	3.91187e-289	1716.88	1877.58	1779.87	29.1165	42.5245	37.0213
Pt4g000830	931.178	-5.75901	0.158012	-36.4468	7.74105e-291	6.56811e-289	1823.61	1877.58	1784.59	31.2732	39.3352	30.6748
PtUn035130	985.168	-5.9047	0.162783	-36.2735	4.24079e-288	3.58264e-286	1832.89	1899.83	2081.24	32.3516	36.1458	28.5593
Pt7g020440	2377.69	-1.60331	0.0445767	-35.9674	2.70691e-283	2.26718e-281	3516.36	3572.6	3644.76	1165.74	1141.78	1224.88
Pt7g013300	1450.21	-2.13451	0.0596372	-35.7916	1.49336e-280	1.24012e-278	2320.11	2365.05	2402.44	494.98	547.503	571.186
Pt3g001940	1570.13	-1.95047	0.0545737	-35.7401	9.42251e-280	7.75866e-278	2540.99	2505.92	2437.4	643.797	655.94	636.767
Pt5g011900	1732.04	-1.94093	0.0544225	-35.6642	1.41912e-278	1.15875e-276	2811.98	2784.87	2648.07	707.422	683.581	756.293
Pt7g011710	769.952	-3.30522	0.0931809	-35.471	1.37609e-275	1.10968e-273	1374.43	1417.92	1402.92	142.347	144.583	137.508
Pt1g006090	1791.72	-3.92527	0.11117	-35.3087	4.31285e-273	3.44939e-271	3248.16	3376.13	3462.43	180.091	238.137	245.398
Pt2g016020	1131.04	-2.5669	0.0727625	-35.2778	1.28404e-272	1.02278e-270	2071.4	1878.51	1856.39	325.673	318.934	335.307
Pt9g017230	842.156	-5.64251	0.159976	-35.271	1.63571e-272	1.2976e-270	1649.14	1655.17	1649.5	30.1948	38.272	30.6748
Pt9g001570	751.473	-5.14765	0.147005	-35.0169	1.24306e-268	9.70333e-267	1492.3	1461.48	1431.26	46.3707	42.5245	34.9058
Pt9g007720	1267.51	-2.13579	0.0609993	-35.0134	1.40828e-268	1.09492e-266	2051.91	2049.03	2094.46	466.942	468.833	473.873
Pt2g018590	1180.76	-2.28674	0.0656808	-34.816	1.39335e-265	1.07052e-263	1965.6	1893.34	2020.77	391.455	411.425	401.946
Pt4g008490	4306.8	-1.11368	0.0320863	-34.709	5.76652e-264	4.39584e-262	5874.52	5869.07	5930.06	2719.69	2734.33	2713.13
Pt2g010510	1216.37	-2.20783	0.0638998	-34.5514	1.35766e-261	1.01903e-259	2046.34	1964.7	1988.65	411.944	453.949	432.621
Pt1g003640	804.132	-5.59057	0.16226	-34.4543	3.88359e-260	2.89268e-258	1637.07	1583.81	1505.9	28.0381	32.9565	37.0213
Pt9g018820	1176.05	-2.38221	0.0704076	-33.8346	6.1223e-251	4.47478e-249	1876.51	2110.2	1933.86	387.141	360.395	388.195
Pt5g004850	1963.33	-1.59468	0.0471859	-33.7956	2.28841e-250	1.66636e-248	2988.3	2944.27	2917.32	961.922	988.695	979.478
Pt3g001690	653.31	-4.66915	0.138316	-33.7571	8.4008e-250	6.09449e-248	1249.15	1270.57	1251.77	59.3113	42.5245	46.5411
Pt1g019470	4192.99	-1.13188	0.0335731	-33.714	3.60851e-249	2.59853e-247	5637.87	5853.32	5783.63	2663.62	2623.76	2595.72
Pt1g004050	1552.26	-1.82581	0.05453	-33.4827	8.59456e-246	6.07692e-244	2450.04	2419.73	2394.89	649.189	693.149	706.578
PtUn018810	2586.43	-1.42374	0.0426976	-33.3447	8.69407e-244	6.05945e-242	3817.05	3729.22	3758.13	1454.74	1421.38	1338.06
Pt3g003460	4180.2	-1.1056	0.0332552	-33.2459	2.34165e-242	1.62624e-240	5624.88	5777.33	5721.27	2679.79	2676.92	2601.01
Pt3g005530	4128.72	-1.11881	0.0336737	-33.225	4.69705e-242	3.25046e-240	5738.1	5676.31	5547.44	2566.56	2647.15	2596.78
Pt8g000370	708.569	-3.40472	0.103054	-33.038	2.30973e-239	1.57603e-237	1367.94	1320.61	1196.03	121.858	126.51	118.468
Pt2g015180	599.509	-4.06633	0.124216	-32.7359	4.8124e-235	3.21623e-233	1135	1141.75	1117.61	74.4087	58.4712	69.8116
Pt2g016000	1469.79	-5.26218	0.160801	-32.7247	6.94573e-235	4.62614e-233	3107.09	2984.12	2503.53	80.8791	62.7236	80.3891
Pt3g006600	1407.91	-1.85997	0.0571449	-32.5482	2.21806e-232	1.44767e-230	2231.02	2196.38	2195.55	600.662	638.931	584.937
Pt3g007890	1006.75	-2.31846	0.071354	-32.4924	1.36649e-231	8.83017e-230	1663.98	1718.18	1649.5	332.143	361.458	315.21
Pt4g004230	3561.89	-1.17181	0.0360814	-32.4768	2.26742e-231	1.46035e-229	4951.12	4964.57	4886.14	2115.8	2213.4	2240.32
Pt2g023850	691.961	-3.18771	0.0981696	-32.4715	2.69643e-231	1.73095e-229	1197.18	1226.08	1317.9	141.269	132.889	136.45
PtUn009700	610.963	-3.63573	0.11233	-32.3665	8.13196e-230	5.18611e-228	1163.77	1092.63	1136.51	85.1926	90.3646	97.3132
Pt1g002410	2254.06	-1.54491	0.0477384	-32.3619	9.43504e-230	5.97808e-228	3436.55	3390.03	3246.09	1094.56	1140.72	1216.41
Pt8g001190	2925.07	-1.29189	0.0400788	-32.2339	5.92057e-228	3.73916e-226	4104.74	4190.74	4165.31	1766.4	1632.94	1690.29
Pt8g011180	1155.3	-2.07521	0.0647694	-32.0399	3.03125e-225	1.88993e-223	1874.65	1897.97	1829.94	417.336	442.255	469.642
Pt7g014010	698.85	-2.92658	0.0914949	-31.9863	1.69253e-224	1.04856e-222	1229.66	1227.94	1247.99	174.699	155.214	157.605
Pt3g028840	820.435	-2.55565	0.0799581	-31.9624	3.63723e-224	2.24622e-222	1434.76	1393.82	1378.36	245.872	240.263	229.532
Pt1g013120	1188.22	-2.15603	0.067801	-31.7994	6.59298e-222	4.00816e-220	1877.43	1889.63	2055.73	456.158	403.983	446.371
Pt2g015610	2926.22	-1.26201	0.0396923	-31.7947	7.65519e-222	4.63947e-220	4082.47	4221.32	4086.89	1746.99	1668.02	1751.64
Pt8g011160	4471.66	-1.06448	0.0334925	-31.7827	1.12362e-221	6.7887e-220	5873.6	6134.12	6143.57	2885.76	2852.33	2940.55
Pt1g000500	1952.33	-1.53426	0.0483725	-31.7176	8.88966e-221	5.32153e-219	2854.67	2854.37	2998.57	1024.47	989.758	992.171
Pt4g013960	3761.93	-1.07727	0.0340387	-31.6483	8.00302e-220	4.76155e-218	5133.94	5088.75	5091.14	2438.23	2385.62	2433.89
Pt7g017220	948.136	-2.30314	0.0732742	-31.4317	7.45857e-217	4.34489e-215	1581.39	1535.62	1613.6	295.478	326.376	336.365
Pt4g019820	659.998	-5.48715	0.17462	-31.4233	9.7132e-217	5.64146e-215	1241.72	1262.23	1369.86	19.411	26.5778	40.1946
Pt4g019840	5675.45	-1.03894	0.0333744	-31.1298	9.52148e-213	5.48117e-211	7852.19	7768.9	7283.86	3669.75	3714.51	3763.48
Pt7g003460	671.002	-3.04934	0.0981781	-31.0592	8.55929e-212	4.91278e-210	1213.88	1192.72	1185.63	138.034	124.384	171.356
Pt5g006160	690.534	-2.83027	0.0911876	-31.0379	1.66398e-211	9.52276e-210	1170.26	1251.11	1211.14	166.072	169.035	175.587
Pt3g028100	1991.42	-8.69351	0.280318	-31.013	3.60102e-211	2.05479e-209	3981.31	3999.83	3938.57	10.7839	8.5049	9.51977
Pt4g019010	1136.33	-2.06094	0.0666152	-30.938	3.6901e-210	2.07528e-208	1879.29	1732.09	1888.51	446.452	431.624	440.025
Pt3g017040	704.453	-2.82915	0.0914966	-30.9209	6.25935e-210	3.5101e-208	1230.59	1183.45	1291.44	161.758	178.603	180.876
Pt6g001070	2550.91	-1.26483	0.0411137	-30.7641	7.91463e-208	4.37547e-206	3641.65	3633.77	3532.34	1490.33	1507.49	1499.89
Pt3g037320	17486.4	-1.38783	0.0451254	-30.7549	1.05017e-207	5.78927e-206	25406.2	26031.3	24473.2	9239.62	9655.19	10113.2
Pt3g014600	2819.08	-1.29354	0.042447	-30.4743	5.7169e-204	3.07343e-202	4051.84	4047.09	3914.01	1727.58	1609.55	1564.42
Pt7g015170	1029.83	-7.20546	0.236805	-30.4279	2.35115e-203	1.25706e-201	2062.12	2052.74	2022.66	7.54871	17.0098	16.924
Pt3g023690	538.853	-3.81586	0.125794	-30.3341	4.07845e-202	2.1628e-200	970.735	1033.32	1014.64	72.252	86.1121	56.0609
Pt2g014610	818.756	-2.42991	0.0801472	-30.3182	6.60722e-202	3.49431e-200	1346.59	1439.23	1357.57	272.832	253.021	243.283
PtUn033270	2682.08	-1.23655	0.0409078	-30.2278	1.02254e-200	5.3787e-199	3763.22	3732	3802.53	1638.07	1536.2	1620.48
PtUn004040	572.531	-3.23166	0.106918	-30.2256	1.09201e-200	5.72867e-199	1030.13	1018.49	1056.21	98.1333	114.816	117.41
Pt6g001510	524.014	-4.62301	0.153666	-30.0848	7.64788e-199	3.9906e-197	1065.4	996.25	959.844	38.8219	41.4614	42.3101
Pt6g003010	621.723	-2.87369	0.0955821	-30.0651	1.38431e-198	7.20397e-197	1099.73	1097.27	1085.49	146.661	155.214	145.97
Pt2g002340	525.317	-3.60795	0.120624	-29.9106	1.43197e-196	7.37333e-195	947.534	957.327	1008.03	89.5062	72.2916	77.2159
Pt7g003080	3343.83	-1.13367	0.0379136	-29.9013	1.89249e-196	9.69343e-195	4570.62	4466.91	4744.43	2100.7	2111.34	2068.96
Pt4g016270	2245.16	-1.33947	0.0449898	-29.7726	8.83907e-195	4.49204e-193	3131.22	3211.17	3313.16	1264.95	1300.19	1250.26
Pt7g011250	2273.95	-1.30174	0.0437235	-29.7722	8.96165e-195	4.54251e-193	3249.08	3214.88	3242.31	1350.14	1267.23	1320.07
Pt2g004200	496.763	-4.17111	0.140334	-29.7228	3.89712e-194	1.96011e-192	973.519	948.06	902.216	52.841	56.345	47.5988
Pt5g016700	2837.3	-1.17327	0.039517	-29.6903	1.02541e-193	5.14421e-192	3881.08	3893.25	4019.82	1752.38	1766.89	1710.38
Pt6g002190	804.898	-2.39844	0.0807876	-29.6883	1.0883e-193	5.44569e-192	1413.41	1328.02	1317.9	269.597	238.137	262.322
Pt8g010350	969.914	-2.10024	0.070817	-29.6573	2.72976e-193	1.36244e-191	1553.55	1634.78	1530.46	382.828	351.89	365.982
Pt9g002530	1512.44	-1.67505	0.056546	-29.6228	7.5918e-193	3.77944e-191	2318.26	2251.99	2340.09	750.558	748.431	665.326
Pt8g000900	3063.73	-1.10471	0.037584	-29.3931	6.73705e-190	3.32004e-188	4131.66	4200.01	4216.32	1905.51	1965.69	1963.19
Pt5g003480	2243.47	-1.30342	0.0443589	-29.3836	8.90857e-190	4.37911e-188	3226.81	3136.1	3216.8	1261.71	1339.52	1279.88
Pt3g037470	703.584	-2.51085	0.0855643	-29.3446	2.80285e-189	1.37087e-187	1182.33	1210.33	1198.86	196.267	217.938	215.781
Pt6g011650	538.628	-3.2187	0.109771	-29.322	5.43129e-189	2.64318e-187	961.454	1004.59	952.286	99.2116	110.564	103.66
Pt1g023000	3522.51	-1.07196	0.0366333	-29.2618	3.17621e-188	1.53425e-186	4721.89	4781.07	4819.06	2354.12	2194.26	2264.65
Pt4g002940	921.839	-2.0965	0.0718019	-29.1984	2.03275e-187	9.74673e-186	1535.91	1442.01	1504.95	344.006	357.206	346.943
Pt3g015490	1075.46	-1.86544	0.0640198	-29.1384	1.17046e-186	5.59842e-185	1679.76	1687.6	1695.79	475.569	451.823	462.238
Pt5g004550	957.248	-2.0325	0.0697635	-29.1341	1.32796e-186	6.33623e-185	1488.58	1568.05	1558.8	367.73	379.531	380.791
Pt9g019580	923.256	-2.19599	0.0754462	-29.1067	2.9514e-186	1.40479e-184	1523.85	1531.91	1491.73	287.929	351.89	352.231
PtUn010770	1813.3	-1.47025	0.0505154	-29.105	3.10507e-186	1.47434e-184	2553.98	2728.34	2712.32	941.432	968.495	975.247
Pt9g003490	1166.62	-1.87477	0.0647322	-28.9619	1.98901e-184	9.33064e-183	1818.04	1794.18	1887.57	530.567	510.294	459.064
PtUn037000	593.481	-2.79727	0.0967847	-28.9019	1.12887e-183	5.24521e-182	1038.48	1022.2	1052.43	145.582	145.646	156.547
Pt9g019940	878.912	-2.16268	0.0748796	-28.8821	2.00307e-183	9.28499e-182	1460.74	1471.67	1378.36	312.732	310.429	339.538
Pt6g007080	3812.84	-1.1237	0.0391765	-28.6831	6.20252e-181	2.82809e-179	5420.71	5223.13	5037.29	2291.57	2420.71	2483.6
Pt1g015980	733.524	-2.44835	0.0854805	-28.6422	2.00439e-180	9.11788e-179	1244.51	1174.19	1300.89	235.088	229.632	216.839
Pt6g019690	2017.75	-1.33399	0.0465832	-28.6367	2.34872e-180	1.06594e-178	2883.44	2899.78	2885.2	1098.88	1148.16	1191.03
Pt3g011060	1062.26	-1.86826	0.0652511	-28.6319	2.69232e-180	1.21904e-178	1637.07	1708.92	1657.05	474.49	443.318	452.718
Pt2g014740	457.246	-3.94389	0.137963	-28.5865	9.88013e-180	4.46321e-178	850.089	872.993	853.09	48.5274	60.5974	58.1764
Pt4g013490	517.688	-5.28187	0.184787	-28.5836	1.07553e-179	4.84735e-178	972.591	1072.24	983.462	25.8813	23.3885	28.5593
Pt7g016670	3441.35	-1.05476	0.0370915	-28.4368	7.10391e-178	3.17237e-176	4761.8	4585.53	4591.38	2180.5	2228.28	2300.61
Pt3g010620	497.749	-3.55888	0.125263	-28.4112	1.46875e-177	6.54396e-176	911.34	918.404	923	85.1926	93.5539	55.0031
Pt6g012110	717.922	-2.33819	0.0825142	-28.3368	1.21745e-176	5.38742e-175	1175.83	1207.55	1213.03	228.618	243.453	239.052
Pt1g014520	510.818	-3.1279	0.110599	-28.2813	5.86159e-176	2.58798e-174	909.484	904.503	936.226	113.231	97.8063	103.66
Pt7g008000	1608.76	-1.49826	0.0531452	-28.1919	7.35376e-175	3.23218e-173	2413.84	2353	2361.82	892.905	826.038	804.949
Pt6g012700	2476.54	-1.19654	0.0425101	-28.1473	2.58567e-174	1.13392e-172	3495.94	3511.43	3337.73	1518.37	1508.56	1487.2
Pt6g003050	574.87	-5.90742	0.210527	-28.0602	3.00324e-173	1.30531e-171	1073.75	1141.75	1177.13	22.6461	19.136	14.8085
Pt1g003490	1423.11	-1.56784	0.055894	-28.0502	3.97343e-173	1.72314e-171	2124.29	2191.75	2068.96	695.56	729.295	728.791
Pt3g021540	1453.92	-1.5332	0.0548686	-27.9432	7.97546e-172	3.44339e-170	2117.8	2175.07	2190.83	714.971	754.81	770.043
Pt8g011520	859.997	-2.09808	0.0751584	-27.9154	1.7336e-171	7.45182e-170	1381.86	1426.26	1374.58	354.789	315.744	306.748
Pt7g017860	786.332	-2.22642	0.0798426	-27.8851	4.04438e-171	1.72705e-169	1253.79	1279.83	1353.8	274.989	262.589	292.997
Pt4g002220	749.496	-2.21362	0.0795973	-27.8102	3.26557e-170	1.3884e-168	1216.67	1264.08	1218.7	259.891	268.967	268.669
Pt8g003170	2550.58	-1.21658	0.0438121	-27.768	1.05609e-169	4.48034e-168	3425.41	3573.53	3700.5	1565.82	1539.39	1498.83
Pt8g009420	434.475	-4.53628	0.164495	-27.5771	2.09671e-167	8.8184e-166	846.377	805.341	847.421	33.43	46.7769	27.5016
Pt4g017100	854.103	-2.00961	0.0737066	-27.265	1.10367e-163	4.5826e-162	1332.67	1379	1393.47	347.241	321.06	351.174
Pt4g000710	727.29	-2.20317	0.0808345	-27.2553	1.43734e-163	5.95535e-162	1181.4	1203.84	1199.81	272.832	260.463	245.398
Pt8g009340	1797	-1.33348	0.0490264	-27.1993	6.61265e-163	2.72824e-161	2543.77	2589.32	2585.72	1064.37	986.568	1012.27
Pt2g019140	1229.32	-1.61759	0.0600833	-26.9225	1.19775e-159	4.89e-158	1892.28	1829.39	1841.28	622.23	569.828	620.9
Pt5g007280	461.816	-3.19341	0.119331	-26.761	9.19894e-158	3.70139e-156	826.888	797.927	872.929	99.2116	93.5539	80.3891
Pt1g018020	1680.37	-1.34181	0.0502361	-26.71	3.59792e-157	1.44175e-155	2436.12	2371.54	2422.28	930.648	983.379	938.226
Pt1g015970	466.241	-3.22757	0.121749	-26.51	7.44269e-155	2.93422e-153	788.838	856.312	882.376	93.8197	102.059	74.0426
Pt3g006580	1959.61	-1.24195	0.0469173	-26.4711	2.08731e-154	8.19596e-153	2722.88	2811.74	2729.32	1123.68	1182.18	1187.86
PtUn033470	1818.66	-1.31793	0.0498748	-26.4248	7.11062e-154	2.78642e-152	2583.68	2676.44	2528.09	1010.45	1029.09	1084.2
PtUn012890	561.797	-2.561	0.0970758	-26.3815	2.23665e-153	8.74712e-152	941.965	982.349	957.955	166.072	175.414	147.028
Pt1g012590	1301.93	-1.52616	0.0579829	-26.3208	1.1086e-152	4.32687e-151	2005.5	1913.73	1879.06	669.679	675.076	668.499
Pt6g000940	517.543	-2.67596	0.102043	-26.2237	1.42495e-151	5.53943e-150	888.139	871.14	925.834	139.112	144.583	136.45
Pt2g028570	1262.91	-1.49394	0.057471	-25.9946	5.69733e-149	2.18435e-147	1890.43	1835.88	1865.84	651.346	660.193	673.788
Pt3g007010	1781.97	-1.2519	0.0483039	-25.9171	4.27199e-148	1.63467e-146	2476.02	2496.65	2557.38	1051.43	1071.62	1038.71
Pt2g001480	1720.69	-1.27376	0.0493699	-25.8004	8.77363e-147	3.32461e-145	2408.28	2436.41	2459.13	971.627	1020.59	1028.13
Pt2g004760	2636.35	-1.165	0.0451711	-25.7907	1.12679e-146	4.26148e-145	3494.09	3663.42	3781.75	1696.3	1637.19	1545.38
Pt8g006720	1709.03	-1.30907	0.0507628	-25.788	1.2091e-146	4.56396e-145	2358.16	2424.36	2523.37	970.549	994.01	983.709
Pt3g035120	1152.31	-1.60034	0.0620629	-25.7858	1.27925e-146	4.81941e-145	1803.19	1671.85	1724.13	572.624	567.702	574.359
Pt2g027990	558.399	-2.44334	0.0947643	-25.7834	1.3629e-146	5.12468e-145	953.102	932.305	944.728	169.307	165.846	185.107
Pt4g002230	374.134	-4.00989	0.155882	-25.7238	6.32787e-146	2.37022e-144	680.257	727.494	705.712	53.9194	40.3983	37.0213
Pt4g021300	986.09	-1.80965	0.0704355	-25.6922	1.42806e-145	5.32859e-144	1505.29	1559.71	1538.02	486.353	420.993	406.177
Pt2g024660	2101.78	-1.14414	0.044615	-25.6446	4.85364e-145	1.80417e-143	2861.16	2882.18	2939.05	1292.99	1341.65	1293.63
Pt7g010970	1585.58	-1.36753	0.0533856	-25.6161	1.0097e-144	3.73896e-143	2205.03	2363.2	2288.13	864.867	919.592	872.645
Pt5g004100	475.671	-5.80589	0.226761	-25.6035	1.39469e-144	5.15479e-143	885.355	884.114	1034.48	14.019	19.136	16.924
Pt4g021720	2482.72	-1.09067	0.0428758	-25.4378	9.62186e-143	3.50318e-141	3474.6	3332.57	3329.22	1625.13	1607.43	1527.39
Pt8g009290	1130.14	-1.62371	0.0640479	-25.3515	8.64735e-142	3.13086e-140	1769.78	1613.46	1736.41	542.429	558.134	560.609
Pt6g006360	368.847	-3.60118	0.142432	-25.2835	4.85668e-141	1.74867e-139	662.624	688.571	693.431	56.0761	51.0294	61.3496
Pt4g004080	1825.59	-9.41746	0.374651	-25.1366	1.98082e-139	7.10584e-138	3673.2	3633.77	3630.59	3.23516	5.31556	7.40426
Pt6g017950	515.6	-2.5391	0.101184	-25.0938	5.80666e-139	2.0754e-137	892.779	872.067	874.818	132.642	157.341	163.952
Pt3g011210	1794.08	-1.25304	0.049993	-25.0643	1.22033e-138	4.34574e-137	2561.4	2449.39	2572.5	1023.39	1051.42	1106.41
PtUn004020	479.729	-6.13029	0.246006	-24.9193	4.59564e-137	1.61884e-135	967.951	952.693	917.331	6.47032	15.9467	17.9818
Pt5g010530	1995.22	-1.19516	0.0481874	-24.8024	8.4424e-136	2.95787e-134	2850.03	2825.64	2656.58	1199.17	1190.69	1249.21
Pt1g001450	409.255	-3.12437	0.126079	-24.7811	1.43455e-135	5.01706e-134	735.94	729.348	737.833	69.0168	79.7334	103.66
Pt6g013510	2406.71	-1.04717	0.0423045	-24.7531	2.86795e-135	1.00122e-133	3264.86	3289.94	3176.18	1597.09	1525.57	1586.63
Pt4g019960	382.223	-3.28628	0.132845	-24.7377	4.20946e-135	1.46692e-133	700.674	666.329	713.27	60.3897	71.2285	81.4469
Pt5g000320	508.25	-2.46326	0.0997519	-24.6938	1.24537e-134	4.31676e-133	869.578	878.554	833.25	157.445	148.836	161.836
Pt1g007380	2372.58	-1.03326	0.041897	-24.662	2.73505e-134	9.41348e-133	3176.7	3213.95	3172.4	1551.8	1524.5	1596.15
Pt3g008550	357.908	-4.88345	0.198142	-24.6463	4.03328e-134	1.38329e-132	722.019	661.696	693.431	20.4894	20.1991	29.6171
Pt3g039540	503.436	-2.4746	0.100893	-24.5269	7.62895e-133	2.61191e-131	833.384	889.675	837.029	145.582	157.341	157.605
Pt9g019200	2944.82	-1.04511	0.0427088	-24.4707	3.0342e-132	1.03699e-130	3884.8	3860.82	4155.86	1938.94	1984.83	1843.66
Pt8g004130	1613.52	-1.24126	0.0507583	-24.4543	4.53158e-132	1.54605e-130	2296.91	2285.35	2221.06	948.981	944.044	984.767
Pt7g000320	636.525	-7.09552	0.29069	-24.4092	1.36535e-131	4.65004e-130	1295.55	1217.74	1278.22	5.39194	7.44179	14.8085
Pt2g007460	613.187	-2.16819	0.0889008	-24.3889	2.24255e-131	7.58464e-130	1016.21	970.302	1023.14	216.756	209.433	243.283
Pt3g021440	1045.41	-1.54813	0.063511	-24.3757	3.09388e-131	1.04459e-129	1554.48	1598.63	1521.01	526.253	534.746	537.338
Pt4g004410	334.112	-3.76253	0.154512	-24.351	5.65856e-131	1.9072e-129	631.07	619.065	616.908	50.6842	41.4614	45.4833
Pt2g029960	1457.57	-1.31368	0.0539715	-24.3402	7.36267e-131	2.47729e-129	2141	2035.13	2060.45	823.888	826.038	858.895
Pt8g007070	507.621	-2.41483	0.0992295	-24.3359	8.18477e-131	2.74915e-129	848.233	829.436	887.1	161.758	161.593	157.605
Pt3g019720	383.832	-3.04068	0.125564	-24.2161	1.5041e-129	5.01754e-128	707.17	683.011	663.199	87.3494	85.049	77.2159
Pt9g016160	396.61	-2.9868	0.123436	-24.1971	2.38865e-129	7.95468e-128	735.011	695.058	683.039	84.1142	99.9326	82.5047
Pt6g002560	1083.15	-1.48648	0.0615031	-24.1692	4.68653e-129	1.55805e-127	1596.24	1595.85	1597.54	562.918	583.649	562.724
Pt8g002110	471.525	-2.64802	0.110819	-23.8949	3.45659e-126	1.12613e-124	749.86	832.217	857.813	128.328	143.52	117.41
Pt5g024390	437.657	-2.64241	0.110786	-23.8514	9.79365e-126	3.18009e-124	769.349	752.517	741.612	112.152	135.015	115.295
Pt7g011670	548.484	-2.20846	0.0927203	-23.8185	2.14586e-125	6.95623e-124	899.275	928.598	877.653	193.031	193.486	198.857
Pt3g033260	324.428	-4.39209	0.184422	-23.8155	2.31018e-125	7.47647e-124	652.415	621.846	583.842	24.8029	39.3352	24.3283
Pt3g005200	621.537	-2.04781	0.0860707	-23.7921	4.02844e-125	1.29728e-123	967.951	1023.13	1011.8	249.108	246.642	230.59
Pt2g013180	594.872	-2.26585	0.0952588	-23.7862	4.63954e-125	1.49161e-123	919.692	966.595	1068.49	217.834	203.054	193.569
Pt3g004910	430.151	-2.68399	0.112921	-23.7687	7.03671e-125	2.25857e-123	735.94	771.051	726.496	102.447	125.447	119.526
Pt8g010230	597.878	-2.25486	0.0950088	-23.7331	1.64062e-124	5.24003e-123	1043.12	948.986	974.015	176.856	215.812	228.474
Pt4g009760	1671.65	-1.16365	0.0490589	-23.7194	2.27501e-124	7.25437e-123	2303.41	2333.54	2297.58	1022.31	1023.78	1049.29
Pt9g009580	387.724	-5.67112	0.239237	-23.705	3.2014e-124	1.01917e-122	709.026	795.147	777.511	8.6271	13.8205	22.2128
Pt6g004210	1081.53	-1.50551	0.0635628	-23.6854	5.09525e-124	1.61681e-122	1612.01	1643.12	1543.69	570.467	581.522	538.396
PtUn027200	975.145	-1.56775	0.0665612	-23.5536	1.15344e-122	3.63643e-121	1399.49	1475.38	1500.23	490.666	486.905	498.201
Pt3g033990	424.607	-2.68237	0.11393	-23.544	1.4465e-122	4.55296e-121	765.637	693.205	745.391	115.387	120.132	107.891
Pt9g006700	744.288	-1.82294	0.0777242	-23.454	1.20357e-121	3.75803e-120	1140.57	1210.33	1130.84	314.889	329.565	339.538
Pt3g028660	609.195	-2.02502	0.0864826	-23.4153	2.98273e-121	9.26878e-120	972.591	956.4	1005.19	250.186	229.632	241.167
Pt8g010430	349.794	-3.09676	0.132509	-23.3701	8.61632e-121	2.66901e-119	622.718	636.673	619.742	73.3303	65.913	80.3891
Pt5g004600	2275.77	-1.00264	0.0429521	-23.3433	1.61135e-120	4.98343e-119	3005.01	3030.45	3073.2	1534.55	1468.16	1543.26
Pt6g000880	991.397	-1.55268	0.0665503	-23.3309	2.15302e-120	6.63762e-119	1472.81	1420.7	1542.74	504.685	512.42	495.028
Pt1g009430	308.938	-3.75334	0.161185	-23.2859	6.1652e-120	1.8977e-118	561.467	568.094	596.124	39.9003	49.9663	38.0791
Pt2g026820	322.751	-3.59314	0.154528	-23.2524	1.34666e-119	4.13859e-118	564.251	592.19	632.023	39.9003	49.9663	58.1764
Pt9g000580	328.564	-3.58759	0.154317	-23.2482	1.48257e-119	4.54196e-118	557.755	622.772	639.581	44.2139	45.7138	61.3496
Pt7g016690	312.955	-4.72895	0.203733	-23.2114	3.48971e-119	1.06409e-117	598.589	643.161	567.782	20.4894	22.3254	25.386
Pt3g023720	320.133	-3.6958	0.159277	-23.2036	4.18813e-119	1.27307e-117	568.891	572.728	641.471	52.841	48.9032	35.9636
Pt7g012190	619.488	-2.03475	0.0877698	-23.1828	6.79255e-119	2.06153e-117	969.807	1010.15	1008.03	221.069	240.263	267.611
Pt7g000830	351.933	-3.08363	0.133542	-23.0911	5.68709e-118	1.71535e-116	616.222	623.699	649.028	63.6249	71.2285	87.7934
Pt5g004010	1317.44	-1.52332	0.0662429	-22.996	5.11487e-117	1.53328e-115	2017.57	1984.16	1863	634.092	638.931	766.87
Pt3g002870	758.026	-1.79291	0.078219	-22.9217	2.82579e-116	8.3935e-115	1114.58	1211.26	1203.58	360.181	334.88	323.672
Pt5g017530	315.69	-5.05109	0.221122	-22.843	1.71518e-115	5.07918e-114	629.214	627.406	581.953	23.7245	21.2622	10.5775
Pt1g019630	420.1	-2.60388	0.11427	-22.7871	6.1553e-115	1.81178e-113	698.818	748.81	717.049	108.917	109.501	137.508
Pt9g014790	1035.42	-1.61114	0.0707511	-22.7719	8.70808e-115	2.55931e-113	1633.36	1590.29	1456.77	508.999	472.022	551.089
Pt3g028410	369.031	-2.79203	0.122627	-22.7685	9.41958e-115	2.76426e-113	642.207	669.11	623.521	90.5845	95.6801	93.0822
Pt5g008650	723.212	-1.7812	0.0782364	-22.7669	9.75511e-115	2.85414e-113	1079.32	1146.38	1135.56	332.143	335.944	309.921
Pt3g015970	374.758	-2.86205	0.125728	-22.7638	1.04833e-114	3.06259e-113	635.711	656.135	684.928	86.271	78.6703	106.833
Pt5g009850	284.17	-4.11944	0.181615	-22.6823	6.69802e-114	1.95092e-112	537.338	542.146	532.827	26.9597	34.0196	31.7326
Pt8g003910	289.723	-4.3146	0.19084	-22.6084	3.58098e-113	1.03838e-111	594.877	521.757	538.495	30.1948	25.5147	27.5016
Pt9g005710	408.419	-2.55056	0.113128	-22.5457	1.47974e-112	4.24663e-111	668.192	714.52	710.436	128.328	111.627	117.41
Pt3g038170	2704.85	-1.00567	0.0446353	-22.5308	2.06963e-112	5.92213e-111	3429.13	3620.79	3783.64	1840.81	1816.86	1737.89
PtUn001560	1367.89	-1.24208	0.0552407	-22.4848	5.84142e-112	1.66904e-110	1913.63	1978.6	1876.23	824.966	792.019	821.873
Pt2g024910	792.209	-1.68073	0.0748879	-22.4433	1.48813e-111	4.22104e-110	1250.08	1221.45	1151.62	362.338	388.036	379.733
Pt7g015530	980.718	-1.47781	0.0659781	-22.3985	4.07049e-111	1.15291e-109	1436.61	1430.89	1462.44	490.666	549.629	514.067
Pt6g009030	332.857	-5.59367	0.250849	-22.2989	3.78525e-110	1.0644e-108	633.855	671.89	650.918	9.70549	20.1991	10.5775
Pt5g015460	516.099	-2.10389	0.0944182	-22.2826	5.44423e-110	1.52869e-108	848.233	814.608	849.311	197.345	201.991	185.107
Pt5g016620	303.129	-3.63637	0.163234	-22.277	6.17553e-110	1.73154e-108	582.812	580.142	520.545	33.43	59.5343	42.3101
Pt6g006290	444.664	-2.31787	0.104063	-22.2738	6.63144e-110	1.85671e-108	744.292	757.15	720.828	148.817	143.52	153.374
Pt1g002900	1251.25	-1.28325	0.0577439	-22.2232	2.04854e-109	5.71103e-108	1789.27	1785.84	1745.86	753.793	738.863	693.885
Pt3g013340	601.001	-1.89648	0.0853749	-22.2135	2.5419e-109	7.06626e-108	952.174	925.818	964.568	253.421	247.705	262.322
Pt2g003690	276.18	-4.18499	0.189018	-22.1407	1.28347e-108	3.54772e-107	555.899	523.611	491.259	24.8029	31.8934	29.6171
Pt6g002720	925.796	-1.49044	0.0676929	-22.0177	1.94718e-107	5.31457e-106	1370.72	1349.34	1376.47	516.548	478.401	463.295
Pt8g007600	568.979	-1.95365	0.0888847	-21.9796	4.51906e-107	1.22485e-105	919.692	889.675	904.105	226.461	223.254	250.687
Pt7g005750	484.81	-2.14177	0.097568	-21.9516	8.3604e-107	2.26288e-105	806.471	798.854	766.175	174.699	180.729	181.933
Pt3g031580	266.664	-4.0757	0.186575	-21.8448	8.70426e-106	2.33329e-104	513.209	510.636	486.535	33.43	22.3254	33.8481
PtUn003920	265.836	-3.83413	0.176129	-21.7689	4.57845e-105	1.22061e-103	488.152	486.541	515.822	35.5868	31.8934	37.0213
Pt3g009890	395.153	-2.48479	0.114681	-21.667	4.20142e-104	1.105e-102	657.056	642.234	712.325	115.387	125.447	118.468
Pt4g003460	288.51	-3.32799	0.153617	-21.6642	4.46813e-104	1.17356e-102	551.259	493.955	529.048	56.0761	46.7769	53.9453
Pt1g002380	528.625	-2.0461	0.094451	-21.6631	4.57385e-104	1.19971e-102	848.233	868.36	837.029	183.326	223.254	211.55
Pt1g009730	374.922	-2.68443	0.123944	-21.6585	5.0581e-104	1.32495e-102	622.718	710.813	613.129	104.604	93.5539	104.717
Pt2g022540	515.338	-2.00589	0.0926452	-21.6513	5.90674e-104	1.54518e-102	831.528	814.608	829.472	209.207	205.181	202.031
Pt7g012680	295.695	-3.16411	0.146322	-21.6244	1.05998e-103	2.75806e-102	556.827	531.025	508.264	57.1545	62.7236	58.1764
Pt7g013400	814.473	-1.55448	0.071982	-21.5954	1.98602e-103	5.14704e-102	1240.8	1187.16	1217.75	413.022	396.541	431.563
Pt3g000490	1158.72	-1.35375	0.0627027	-21.59	2.23204e-103	5.77696e-102	1739.16	1619.02	1639.1	621.151	639.994	693.885
Pt9g000720	1461.27	-1.20248	0.0557179	-21.5816	2.6763e-103	6.91761e-102	2009.22	1967.48	2135.09	922.021	870.689	863.126
Pt3g041240	760.745	-1.63647	0.0758315	-21.5804	2.74656e-103	7.08984e-102	1181.4	1151.94	1120.45	344.006	380.594	386.079
PtUn011430	884.053	-1.48355	0.0688191	-21.5572	4.52789e-103	1.16419e-101	1305.76	1298.37	1302.78	493.901	457.138	446.371
Pt9g014360	539.755	-7.31151	0.339289	-21.5495	5.35333e-103	1.371e-101	1085.81	1008.3	1124.23	2.15677	10.6311	7.40426
Pt1g000760	538.618	-2.02688	0.0946099	-21.4236	8.05264e-102	2.04886e-100	873.29	865.579	855.924	223.226	230.695	182.991
Pt8g012440	365.577	-2.59016	0.120972	-21.4112	1.0497e-101	2.6673e-100	592.093	657.989	631.079	97.0549	104.185	111.064
Pt1g020690	294.752	-5.41419	0.253201	-21.383	1.92433e-101	4.87706e-100	557.755	600.53	569.671	17.2542	6.37867	16.924
Pt2g015800	350.192	-2.59996	0.121701	-21.3635	2.92377e-101	7.40045e-100	619.006	585.703	598.958	98.1333	97.8063	101.544
Pt1g001410	295.138	-5.45582	0.255529	-21.3511	3.81205e-101	9.6363e-100	581.884	594.043	555.5	10.7839	11.6942	16.924
PtUn010100	1512.27	-1.27489	0.0597544	-21.3354	5.323e-101	1.3421e-99	2255.15	2030.5	2135.09	822.81	877.068	953.034
Pt2g015320	416.454	-2.38763	0.112109	-21.2973	1.20232e-100	3.01973e-99	644.991	733.055	719.883	126.171	131.826	142.797
PtUn022210	1147.57	-1.2857	0.060419	-21.2798	1.7477e-100	4.38386e-99	1589.74	1681.11	1611.71	686.933	645.309	670.615
PtUn011040	1107.88	-1.28161	0.0603851	-21.224	5.73208e-100	1.43045e-98	1556.33	1597.71	1555.97	627.622	662.319	647.344
Pt6g008200	1267.99	-1.22967	0.0581277	-21.1546	2.50065e-99	6.20868e-98	1829.18	1780.28	1724.13	757.028	727.169	790.141
Pt5g009840	265.623	-3.8652	0.182824	-21.1416	3.29386e-99	8.16768e-98	475.159	547.706	468.585	26.9597	44.6507	30.6748
Pt2g002500	538.919	-1.93371	0.0916556	-21.0976	8.37513e-99	2.06625e-97	812.039	872.993	877.653	227.54	227.506	215.781
Pt2g020790	594.514	-1.87216	0.0888034	-21.0821	1.16148e-98	2.85829e-97	936.397	937.865	927.723	222.148	274.283	268.669
Pt2g006790	268.439	-3.43262	0.163015	-21.0571	1.96903e-98	4.8395e-97	472.375	471.713	529.993	49.6058	42.5245	44.4256
Pt7g004990	479.149	-2.08228	0.0992917	-20.9714	1.19729e-97	2.92797e-96	817.607	767.344	740.667	190.875	174.35	184.049
PtUn006780	717.49	-8.1668	0.390444	-20.9167	3.77424e-97	9.20679e-96	1430.12	1448.5	1411.42	3.23516	5.31556	6.34651
Pt4g015180	754.176	-1.61439	0.0772768	-20.891	6.45951e-97	1.57375e-95	1159.13	1128.77	1123.28	338.614	405.046	370.213
Pt4g022000	877.012	-1.47311	0.0705386	-20.8837	7.52728e-97	1.82933e-95	1287.2	1341	1240.43	444.296	487.969	461.18
Pt1g007110	507.438	-2.00031	0.0960776	-20.8198	2.86621e-96	6.93972e-95	853.801	799.781	782.235	202.737	189.234	216.839
Pt6g002850	264.12	-3.28863	0.158226	-20.7843	6.00201e-96	1.45141e-94	473.303	496.735	467.641	43.1355	48.9032	55.0031
PtUn002020	1553.05	-1.17395	0.0565588	-20.7564	1.07374e-95	2.58373e-94	2279.28	2100	2077.46	938.197	914.277	1009.1
PtUn004520	489.362	-1.98567	0.0957254	-20.7434	1.40731e-95	3.38223e-94	786.054	764.564	793.572	203.815	204.118	184.049
Pt1g002930	837.56	-1.56736	0.0758036	-20.6766	5.63213e-95	1.3486e-93	1216.67	1238.13	1302.78	404.395	470.959	392.426
Pt7g010530	659.094	-1.78646	0.0866134	-20.6257	1.61474e-94	3.85228e-93	992.08	1034.25	1039.2	338.614	287.04	263.38
Pt6g008670	904.646	-1.43157	0.069493	-20.6001	2.73636e-94	6.51221e-93	1335.46	1362.31	1262.16	470.177	481.59	516.183
Pt6g007950	247.542	-3.51558	0.170689	-20.5964	2.95813e-94	7.03141e-93	475.159	449.471	441.188	38.8219	43.5876	37.0213
Pt1g014590	382.049	-2.38742	0.116061	-20.5703	5.06248e-94	1.20188e-92	641.279	665.403	617.852	119.701	108.437	139.623
Pt6g006560	485.697	-2.02545	0.0987421	-20.5126	1.66284e-93	3.93814e-92	762.853	829.436	747.28	181.169	201.991	191.453
Pt9g017580	696.051	-1.57937	0.0770965	-20.4857	2.88914e-93	6.81759e-92	1044.05	1065.76	1019.36	350.476	341.259	355.405
Pt7g005650	256.381	-5.13239	0.250794	-20.4646	4.45404e-93	1.04977e-91	477.943	518.05	499.761	8.6271	11.6942	22.2128
Pt7g021260	872.414	-1.43212	0.0699832	-20.4638	4.52982e-93	1.06634e-91	1276.06	1227.01	1316.01	489.588	476.274	449.545
Pt4g004430	557.802	-1.87632	0.0918503	-20.428	9.42421e-93	2.2105e-91	909.484	897.089	823.803	235.088	223.254	258.091
Pt6g012960	724.538	-1.52565	0.0748891	-20.3721	2.95944e-92	6.91659e-91	1067.25	1086.14	1073.21	365.573	382.72	372.329
PtUn002460	1533.44	-1.04088	0.0511586	-20.3462	5.01636e-92	1.1668e-90	2034.27	2072.2	2085.02	992.116	1032.28	984.767
Pt8g007400	367.177	-2.58486	0.127105	-20.3364	6.12542e-92	1.42307e-90	628.286	657.062	602.737	124.015	112.69	78.2736
Pt4g022090	911.441	-1.42803	0.0703106	-20.3103	1.04356e-91	2.41578e-90	1348.45	1359.53	1279.16	451.844	511.357	518.298
Pt2g001200	300.216	-2.73242	0.134917	-20.2526	3.36872e-91	7.77074e-90	528.057	512.49	525.269	69.0168	78.6703	87.7934
Pt6g003590	1155.96	-1.28996	0.0639085	-20.1844	1.34126e-90	3.07575e-89	1634.29	1669.99	1618.32	682.619	607.037	723.502
Pt8g005460	242.391	-3.65999	0.181562	-20.1584	2.27277e-90	5.19358e-89	402.771	471.713	473.309	30.1948	39.3352	37.0213
Pt4g019240	257.442	-3.29463	0.163631	-20.1345	3.67747e-90	8.37407e-89	495.576	473.566	432.686	46.3707	39.3352	57.1186
Pt4g000330	904.9	-1.34537	0.0670656	-20.0606	1.63144e-89	3.68918e-88	1323.39	1304.86	1267.83	511.156	495.41	526.76
Pt8g011350	492.536	-1.88055	0.0941461	-19.9749	9.11365e-89	2.04429e-87	769.349	791.44	763.341	198.423	217.938	214.724
Pt4g003980	1443.63	-1.0562	0.052886	-19.9713	9.79675e-89	2.19247e-87	1965.6	1908.17	1975.43	910.159	952.549	949.861
Pt6g009100	999.544	-1.30556	0.0656509	-19.8863	5.34482e-88	1.19069e-86	1471.88	1433.67	1364.19	585.564	547.503	594.457
Pt3g017600	1331.49	-1.13797	0.0572294	-19.8843	5.56556e-88	1.23845e-86	1879.29	1845.15	1768.53	823.888	796.271	875.819
Pt2g028150	316.941	-6.25811	0.315015	-19.8661	7.99983e-88	1.77809e-86	663.552	605.164	608.405	7.54871	10.6311	6.34651
Pt5g007510	376.027	-2.35543	0.118603	-19.8597	9.07764e-88	2.01536e-86	650.559	617.212	619.742	101.368	144.583	122.699
Pt3g028240	868.009	-1.40639	0.0708262	-19.857	9.59306e-88	2.12737e-86	1284.41	1199.21	1298.06	456.158	470.959	499.259
Pt3g002590	228.073	-3.81752	0.192426	-19.8389	1.37469e-87	3.03818e-86	393.491	432.79	451.58	24.8029	38.272	27.5016
Pt3g033060	277.186	-2.84952	0.143658	-19.8354	1.47273e-87	3.24383e-86	505.784	461.519	493.148	69.0168	73.3548	60.2919
PtUn020450	287.269	-2.84046	0.143252	-19.8284	1.69433e-87	3.72772e-86	540.122	479.127	493.148	72.252	79.7334	59.2341
Pt3g005170	1308.78	-1.09699	0.0554222	-19.7934	3.39545e-87	7.45358e-86	1829.18	1754.33	1767.59	834.672	817.533	849.375
PtUn009410	277.469	-5.8282	0.294642	-19.7806	4.37465e-87	9.59229e-86	559.611	518.977	557.39	12.9406	6.37867	9.51977
PtUn019970	801.07	-1.42965	0.0722872	-19.7773	4.66764e-87	1.02232e-85	1185.11	1134.34	1185.63	458.315	418.866	424.159
Pt1g007060	618.073	-1.64393	0.0831591	-19.7684	5.56812e-87	1.21818e-85	931.757	949.913	927.723	311.654	276.409	310.979
Pt5g004690	540.7	-1.78008	0.090409	-19.6891	2.67155e-86	5.8317e-85	822.248	814.608	875.763	251.264	228.569	251.745
PtUn009380	277.759	-2.75229	0.140105	-19.6444	6.45388e-86	1.40723e-84	471.447	480.98	498.817	65.7816	76.5441	72.9849
Pt6g009600	290.723	-2.64855	0.135055	-19.6109	1.24761e-85	2.71126e-84	481.655	505.076	517.711	76.5655	86.1121	77.2159
Pt2g006600	564.312	-1.7564	0.0895778	-19.6075	1.3345e-85	2.89685e-84	915.98	843.338	853.09	277.146	256.21	240.11
Pt7g003860	284.675	-2.74405	0.140363	-19.5496	4.15527e-85	8.98007e-84	476.087	529.171	480.867	79.8007	76.5441	65.5806
Pt7g016260	367.995	-2.20032	0.11257	-19.5463	4.43574e-85	9.57561e-84	593.949	594.043	625.41	133.72	126.51	134.334
Pt2g021320	1099.71	-1.21664	0.0622649	-19.5398	5.03897e-85	1.08658e-83	1534.99	1501.33	1576.75	704.187	642.12	638.882
Pt8g011980	234.913	-3.25971	0.167026	-19.5162	7.99179e-85	1.71384e-83	420.404	438.35	417.57	36.6652	45.7138	50.7721
Pt5g016710	500.437	-1.81832	0.0932738	-19.4944	1.22506e-84	2.62427e-83	794.406	767.344	777.511	222.148	234.948	206.262
Pt9g014170	320.886	-2.40342	0.123433	-19.4714	1.92018e-84	4.09981e-83	528.057	533.805	557.39	103.525	100.996	101.544
Pt2g023000	1067.18	-1.2366	0.0635365	-19.4629	2.266e-84	4.8329e-83	1543.34	1420.7	1531.4	636.249	619.795	651.575
Pt6g005280	606.456	-1.67974	0.0863413	-19.4546	2.66467e-84	5.66461e-83	933.613	907.283	932.447	256.656	314.681	294.055
Pt1g003790	1278.94	-1.09067	0.056198	-19.4077	6.64556e-84	1.40965e-82	1711.31	1768.23	1742.08	840.064	824.975	786.967
Pt7g016380	658.527	-1.54883	0.0799135	-19.3814	1.10876e-83	2.34171e-82	1011.57	956.4	976.849	321.359	332.754	352.231
Pt9g017330	602.079	-1.60298	0.0827546	-19.3703	1.37529e-83	2.90149e-82	915.052	918.404	884.266	301.948	301.924	290.882
Pt3g024880	487.828	-7.60782	0.393049	-19.3559	1.81814e-83	3.83165e-82	968.879	929.525	1013.69	2.15677	4.25245	8.46202
Pt5g012350	1154.95	-1.13294	0.0586108	-19.3298	3.01391e-83	6.32436e-82	1577.68	1564.34	1617.37	735.46	729.295	705.521
PtUn011920	500.495	-1.80411	0.0933425	-19.3279	3.12993e-83	6.56075e-82	773.061	785.879	775.622	208.129	241.327	218.955
Pt2g020750	279.947	-2.72438	0.141065	-19.3129	4.18131e-83	8.75518e-82	499.288	448.544	511.098	75.4871	70.1654	75.1004
Pt4g011300	254.711	-2.87412	0.149024	-19.2864	6.99355e-83	1.46123e-81	430.613	453.178	461.027	62.5465	62.7236	58.1764
Pt2g020650	280.259	-2.71071	0.140857	-19.2443	1.57543e-82	3.28468e-81	456.598	493.955	508.264	69.0168	69.1023	84.6202
PtUn021410	430.771	-2.01699	0.104928	-19.2226	2.39561e-82	4.98404e-81	696.962	689.498	685.873	196.267	161.593	154.432
Pt2g026560	349.162	-2.2407	0.116808	-19.1827	5.16237e-82	1.0706e-80	567.963	585.703	575.34	132.642	123.321	110.006
Pt5g021280	339.456	-2.23335	0.117225	-19.0518	6.35227e-81	1.31041e-79	560.539	557.9	561.169	112.152	125.447	119.526
Pt1g004540	514.958	-1.82785	0.0961152	-19.0173	1.22708e-80	2.526e-79	862.154	765.491	783.18	209.207	224.317	245.398
Pt9g001800	219.714	-3.25806	0.172037	-18.9381	5.53273e-80	1.13534e-78	380.498	407.768	405.288	38.8219	45.7138	40.1946
Pt8g009730	241.03	-2.90259	0.153797	-18.8729	1.90567e-79	3.88602e-78	412.98	430.936	431.741	51.7626	58.4712	60.2919
Pt5g004800	365.024	-2.12515	0.112615	-18.8709	1.97894e-79	4.03121e-78	592.093	570.875	618.797	135.877	130.763	141.739
Pt5g012200	603.151	-1.64467	0.0872303	-18.8543	2.70763e-79	5.49266e-78	917.836	896.162	927.723	326.751	289.167	261.265
Pt2g009350	937.325	-1.22019	0.0647306	-18.8503	2.92449e-79	5.92641e-78	1296.48	1317.83	1320.73	555.37	556.008	577.533
Pt6g001100	208.407	-3.50443	0.186624	-18.778	1.14296e-78	2.30421e-77	399.059	384.599	365.61	26.9597	34.0196	40.1946
Pt2g013650	486.511	-1.81755	0.0968085	-18.7747	1.21666e-78	2.45028e-77	731.299	729.348	813.411	208.129	214.749	222.128
Pt1g023410	201.072	-4.5599	0.243365	-18.7369	2.47691e-78	4.96781e-77	406.484	354.016	396.786	21.5677	14.8836	12.693
Pt2g024160	299.214	-2.47338	0.132006	-18.7369	2.47682e-78	4.96781e-77	521.561	517.123	482.756	81.9574	86.1121	105.775
Pt7g017080	465.915	-1.86433	0.099858	-18.6698	8.71827e-78	1.73609e-76	685.825	746.029	761.451	182.247	211.559	208.377
Pt6g006670	367.182	-2.06747	0.110981	-18.6291	1.86661e-77	3.70568e-76	579.1	589.41	610.295	135.877	139.268	149.143
Pt1g003900	193.508	-3.86331	0.207739	-18.5969	3.40394e-77	6.72348e-76	357.297	352.163	376.947	23.7245	28.704	22.2128
Pt9g017350	548.983	-1.60061	0.0864098	-18.5235	1.3357e-76	2.62499e-75	845.449	822.949	808.687	271.754	272.157	272.9
Pt6g001980	241.683	-5.79892	0.31316	-18.5175	1.49298e-76	2.93114e-75	478.871	485.614	460.083	3.23516	15.9467	6.34651
Pt2g006220	566.315	-1.61799	0.0874607	-18.4997	2.07768e-76	4.06679e-75	804.615	864.653	893.713	276.067	278.535	280.304
PtUn000680	418.274	-1.87587	0.101589	-18.4653	3.92948e-76	7.66072e-75	671.904	657.989	642.415	172.542	183.918	180.876
Pt2g023190	317.336	-2.25657	0.122309	-18.4497	5.24278e-76	1.02007e-74	523.417	504.149	546.998	106.76	111.627	111.064
Pt9g005520	192.623	-4.43188	0.240215	-18.4496	5.25355e-76	1.02115e-74	353.585	392.013	358.997	16.1758	11.6942	23.2705
Pt3g035480	224.231	-5.57043	0.30278	-18.3976	1.37223e-75	2.6593e-74	425.973	447.618	444.022	11.8623	8.5049	7.40426
Pt6g005900	979.184	-1.3715	0.0745735	-18.3913	1.54307e-75	2.9874e-74	1341.95	1568.05	1327.34	542.429	529.43	565.897
Pt2g023370	1264.69	-1.02386	0.0557432	-18.3674	2.39642e-75	4.62116e-74	1658.42	1712.62	1715.63	828.202	826.038	847.259
Pt4g019400	1409.81	-1.00062	0.0546638	-18.305	7.54562e-75	1.44934e-73	1872.79	1903.53	1863.95	900.454	922.782	995.345
Pt6g017900	712.548	-1.44352	0.0789731	-18.2787	1.22377e-74	2.34365e-73	1012.5	1112.09	1001.41	366.652	399.73	382.906
PtUn003000	967.45	-1.22061	0.0668181	-18.2676	1.49886e-74	2.86486e-73	1367.94	1379.92	1314.12	535.959	602.785	603.976
Pt9g006070	1165.09	-1.07077	0.0587125	-18.2375	2.60274e-74	4.95537e-73	1600.88	1542.1	1592.81	778.596	746.305	729.849
Pt8g010550	825.814	-1.37621	0.0757159	-18.176	7.99861e-74	1.514e-72	1096.02	1213.11	1267.83	468.02	467.769	442.14
Pt4g021850	450.618	-1.76942	0.0975309	-18.1421	1.48148e-73	2.79875e-72	675.617	697.839	717.049	210.286	193.486	209.435
Pt2g025960	203.745	-3.19293	0.176644	-18.0755	4.96721e-73	9.33863e-72	356.369	379.965	365.61	43.1355	34.0196	43.3678
Pt5g000900	219.78	-2.94683	0.163323	-18.043	8.95491e-73	1.6739e-71	368.434	405.914	393.007	45.2923	51.0294	55.0031
Pt3g008450	359.922	-2.04075	0.113177	-18.0315	1.10266e-72	2.05721e-71	614.366	551.413	571.561	135.877	143.52	142.797
Pt1g007120	328.399	-2.10763	0.11723	-17.9786	2.86453e-72	5.32901e-71	535.482	531.951	531.882	125.093	116.942	129.046
Pt2g029050	243.213	-2.6953	0.150112	-17.9553	4.36358e-72	8.07925e-71	451.958	409.621	402.454	71.1736	62.7236	61.3496
Pt5g001060	190.031	-3.47847	0.194878	-17.8495	2.91431e-71	5.35021e-70	349.873	335.482	360.886	35.5868	36.1458	22.2128
Pt5g004710	180.44	-3.8467	0.215871	-17.8194	4.99377e-71	9.15055e-70	348.945	330.848	332.544	17.2542	31.8934	21.155
Pt7g014660	176.989	-4.4699	0.250881	-17.8168	5.23228e-71	9.5786e-70	338.736	341.969	335.379	14.019	19.136	12.693
Pt4g015330	226.506	-2.7898	0.156714	-17.8018	6.84398e-71	1.25056e-69	391.635	376.258	419.459	58.2329	54.2187	59.2341
Pt4g020710	804.804	-1.29988	0.0730579	-17.7925	8.07721e-71	1.47315e-69	1113.65	1103.75	1216.81	454.001	472.022	468.584
Pt5g004470	185.977	-3.6142	0.203359	-17.7725	1.15449e-70	2.10166e-69	315.535	340.115	376.002	26.9597	26.5778	30.6748
Pt9g005830	218.701	-2.8381	0.159776	-17.763	1.36716e-70	2.4865e-69	397.203	381.819	372.223	49.6058	57.4081	53.9453
Pt6g014350	507.328	-1.60534	0.0904604	-17.7463	1.84063e-70	3.34138e-69	776.773	742.322	771.843	263.127	242.39	247.514
Pt9g004370	332.328	-2.05342	0.1163	-17.6562	9.11708e-70	1.64436e-68	532.698	536.585	537.55	129.406	138.205	119.526
Pt2g020110	343.424	-2.13074	0.120943	-17.6176	1.80365e-69	3.2411e-68	534.554	553.266	589.51	150.974	116.942	115.295
Pt1g018250	693.108	-1.34386	0.0763409	-17.6035	2.31666e-69	4.15913e-68	995.792	988.836	998.578	406.552	400.793	368.098
Pt4g013720	190.093	-3.2773	0.186177	-17.6032	2.32874e-69	4.17696e-68	353.585	334.555	345.771	34.5084	42.5245	29.6171
Pt4g002080	186.085	-3.3255	0.189618	-17.5379	7.36036e-69	1.31296e-67	341.52	329.921	343.881	28.0381	32.9565	40.1946
Pt9g017450	181.039	-3.47588	0.198393	-17.5202	1.00539e-68	1.79179e-67	309.039	348.456	339.157	30.1948	30.8303	28.5593
Pt7g013140	877.262	-1.18435	0.0676055	-17.5185	1.03535e-68	1.84352e-67	1199.96	1231.64	1223.42	562.918	531.556	514.067
PtUn004530	179.103	-3.57506	0.204615	-17.4721	2.33815e-68	4.14056e-67	315.535	319.727	356.163	30.1948	22.3254	30.6748
PtUn004030	197.442	-5.44101	0.311663	-17.458	2.9933e-68	5.29115e-67	412.052	359.577	386.394	7.54871	8.5049	10.5775
Pt6g005330	475.102	-1.71194	0.0983526	-17.4062	7.40836e-68	1.306e-66	756.357	680.23	747.28	234.01	232.822	199.915
Pt9g018830	1070.79	-1.09825	0.0632511	-17.3634	1.5615e-67	2.75025e-66	1462.6	1394.75	1521.96	698.795	651.688	694.943
Pt2g028030	180.882	-3.61146	0.208918	-17.2865	5.94319e-67	1.043e-65	296.046	358.65	348.605	21.5677	25.5147	34.9058
Pt9g008470	373.293	-1.84605	0.107397	-17.189	3.20788e-66	5.5498e-65	585.596	589.41	577.229	174.699	156.278	156.547
Pt2g006460	1004.02	-1.2118	0.0705598	-17.1741	4.14769e-66	7.16302e-65	1381.86	1449.43	1376.47	583.408	553.882	679.077
Pt2g004670	813.741	-1.2201	0.0710817	-17.1647	4.87977e-66	8.41987e-65	1180.47	1104.68	1130.84	506.842	465.643	493.97
Pt6g011930	182.945	-3.24853	0.189582	-17.1352	8.10447e-66	1.39593e-64	312.751	328.068	352.384	34.5084	29.7671	40.1946
Pt1g016910	163.419	-4.1507	0.242525	-17.1146	1.15565e-65	1.98875e-64	311.823	319.727	296.645	22.6461	11.6942	17.9818
Pt6g000230	163.093	-4.21097	0.246072	-17.1127	1.19304e-65	2.05129e-64	309.967	313.24	305.147	22.6461	10.6311	16.924
PtUn005700	990.836	-1.07815	0.0630193	-17.1082	1.28912e-65	2.21454e-64	1327.1	1329.88	1377.41	624.386	630.426	655.806
Pt7g011470	211.879	-2.72107	0.159194	-17.0928	1.68057e-65	2.88445e-64	352.657	381.819	369.389	54.9978	57.4081	55.0031
Pt7g009230	184.509	-5.34106	0.312594	-17.0862	1.87957e-65	3.21753e-64	374.93	351.236	354.273	5.39194	13.8205	7.40426
Pt4g012200	190.056	-5.50771	0.322574	-17.0743	2.30614e-65	3.93738e-64	374.002	379.039	362.776	7.54871	9.56801	7.40426
Pt5g021230	437.705	-1.67317	0.0979943	-17.0742	2.31161e-65	3.94327e-64	657.056	689.498	652.807	202.737	204.118	220.012
Pt5g023610	431.897	-1.71348	0.100415	-17.0639	2.75657e-65	4.6941e-64	688.609	672.817	624.465	190.875	205.181	209.435
Pt6g008740	348.021	-1.91686	0.112428	-17.0496	3.51641e-65	5.9776e-64	564.251	522.684	564.003	144.504	147.773	144.912
Pt8g008830	286.519	-2.1524	0.126322	-17.039	4.21696e-65	7.156e-64	462.166	473.566	467.641	112.152	98.8695	104.717
Pt2g017110	209.472	-2.74503	0.161428	-17.0047	7.58117e-65	1.2776e-63	352.657	368.844	372.223	53.9194	47.8401	61.3496
Pt3g033630	596.299	-1.41952	0.0838456	-16.9301	2.6983e-64	4.52382e-63	830.6	905.429	868.205	319.203	341.259	313.095
Pt6g012300	681.814	-1.36107	0.0804141	-16.9257	2.90651e-64	4.86871e-63	1012.5	1024.05	907.884	391.455	372.089	382.906
Pt9g000340	845.377	-1.19153	0.0704705	-16.9082	3.9156e-64	6.55343e-63	1173.05	1159.36	1195.08	557.526	492.221	495.028
PtUn013220	159.959	-4.05678	0.240229	-16.8871	5.59714e-64	9.34373e-63	287.694	304.899	312.705	23.7245	11.6942	19.0395
Pt8g005930	340.024	-1.95612	0.116118	-16.846	1.12225e-63	1.86389e-62	533.626	528.244	560.224	136.955	156.278	124.815
PtUn004790	810.333	-1.2247	0.0727052	-16.8448	1.14559e-63	1.90104e-62	1117.37	1152.87	1134.62	505.764	510.294	441.083
Pt9g004990	157.538	-3.8906	0.231776	-16.786	3.08842e-63	5.10335e-62	299.758	288.218	297.589	18.3326	15.9467	25.386
Pt1g023510	169.924	-5.10463	0.304248	-16.7779	3.54438e-63	5.84193e-62	328.528	344.749	317.429	11.8623	10.6311	6.34651
Pt3g004420	285.006	-2.14332	0.12782	-16.7683	4.16245e-63	6.84909e-62	462.166	446.691	485.59	104.604	97.8063	113.179
Pt3g008080	159.064	-4.66224	0.278083	-16.7657	4.34993e-63	7.15155e-62	300.687	315.093	302.313	14.019	11.6942	10.5775
Pt2g020310	159.706	-4.05467	0.241896	-16.762	4.62872e-63	7.6035e-62	276.557	291.925	335.379	17.2542	20.1991	16.924
Pt4g023110	194.03	-3.01747	0.180352	-16.731	7.78634e-63	1.27368e-61	389.779	330.848	315.539	45.2923	42.5245	40.1946
Pt9g005490	258.74	-2.2912	0.137072	-16.7153	1.01332e-62	1.65067e-61	438.037	447.618	403.399	89.5062	80.7965	93.0822
Pt7g015940	173.324	-3.19565	0.191245	-16.7097	1.11369e-62	1.80963e-61	308.111	321.58	307.981	29.1165	34.0196	39.1368
Pt2g022500	1123.18	-1.01394	0.060853	-16.6621	2.47252e-62	4.00093e-61	1530.35	1517.08	1459.61	764.577	700.591	766.87
Pt7g014410	188.043	-2.92689	0.175698	-16.6587	2.61699e-62	4.22769e-61	348.945	332.701	315.539	38.8219	44.6507	47.5988
Pt6g016040	171.46	-3.22886	0.194032	-16.6409	3.52554e-62	5.69072e-61	299.758	303.972	325.931	28.0381	37.2089	33.8481
Pt5g025870	551.573	-1.43703	0.0863656	-16.6389	3.64335e-62	5.87603e-61	768.421	836.85	811.522	304.105	294.482	294.055
PtUn029270	158.584	-3.5999	0.216617	-16.6188	5.0976e-62	8.19437e-61	285.838	295.631	297.589	19.411	28.704	24.3283
Pt3g014210	919.048	-1.10531	0.0665865	-16.5996	7.01247e-62	1.1254e-60	1282.56	1201.99	1280.11	573.702	571.954	603.976
Pt8g011680	484.883	-1.55983	0.0943847	-16.5264	2.37049e-61	3.78252e-60	738.724	756.224	677.37	255.578	234.948	246.456
Pt3g040880	938.08	-1.15948	0.0702715	-16.5	3.66886e-61	5.8352e-60	1319.68	1242.76	1325.45	611.446	521.988	607.15
Pt5g002090	429.771	-1.64433	0.0997537	-16.4839	4.79303e-61	7.60454e-60	631.999	632.967	688.707	210.286	215.812	198.857
PtUn003960	329.047	-1.90146	0.115452	-16.4696	6.06278e-61	9.6113e-60	519.705	511.563	526.214	133.72	130.763	152.316
Pt6g000700	220.081	-2.58467	0.15708	-16.4545	7.79098e-61	1.2341e-59	349.873	399.427	382.615	51.7626	71.2285	65.5806
Pt1g021190	475.797	-1.65781	0.100867	-16.4356	1.06374e-60	1.68224e-59	715.523	729.348	722.717	263.127	191.36	232.705
Pt7g019070	157.418	-3.70608	0.225703	-16.4201	1.3726e-60	2.16718e-59	299.758	282.657	294.755	30.1948	24.4516	12.693
Pt7g018640	668.914	-1.24817	0.0762987	-16.359	3.75324e-60	5.87837e-59	961.454	928.598	934.336	403.317	393.352	392.426
Pt7g003220	148.085	-4.00023	0.244738	-16.3449	4.726e-60	7.39006e-59	278.413	269.683	288.142	19.411	13.8205	19.0395
Pt9g004310	156.94	-3.56085	0.218157	-16.3224	6.83747e-60	1.06747e-58	289.55	269.683	308.926	18.3326	28.704	26.4438
Pt5g009160	152.418	-3.60795	0.221281	-16.3048	9.11811e-60	1.42011e-58	294.19	282.657	268.303	25.8813	21.2622	22.2128
Pt7g002670	164.213	-5.22831	0.321053	-16.2849	1.2638e-59	1.96518e-58	313.679	304.899	341.047	11.8623	7.44179	6.34651
Pt7g014810	346.68	-1.79258	0.11008	-16.2843	1.27499e-59	1.98101e-58	544.762	535.658	533.772	149.896	155.214	160.778
Pt6g017400	234.712	-2.32301	0.142724	-16.2762	1.45561e-59	2.25985e-58	381.426	405.914	386.394	75.4871	76.5441	82.5047
Pt1g011780	168.94	-3.10422	0.191219	-16.2339	2.90485e-59	4.4955e-58	304.399	296.558	307.037	37.7436	40.3983	27.5016
Pt8g004760	256.666	-2.27792	0.140512	-16.2116	4.17497e-59	6.44577e-58	445.462	437.423	393.952	73.3303	97.8063	92.0244
Pt3g030810	925.871	-1.09779	0.067743	-16.2053	4.62848e-59	7.1234e-58	1268.64	1274.27	1243.26	575.859	638.931	554.262
PtUn024120	145.327	-4.39926	0.272471	-16.1458	1.21546e-58	1.85601e-57	278.413	265.976	288.142	10.7839	17.0098	11.6353
Pt6g000340	429.022	-1.65028	0.10248	-16.1034	2.41511e-58	3.67923e-57	642.207	659.842	649.973	236.167	182.855	203.088
Pt4g006910	176.664	-2.93368	0.182268	-16.0954	2.74729e-58	4.18201e-57	302.543	299.338	335.379	46.3707	39.3352	37.0213
Pt2g005630	162.717	-3.38408	0.210385	-16.0852	3.23989e-58	4.92035e-57	302.543	303.972	284.363	32.3516	37.2089	15.8663
Pt4g006040	487.218	-1.45137	0.0902619	-16.0795	3.55058e-58	5.38799e-57	721.091	707.106	712.325	267.44	253.021	262.322
Pt3g018680	339.141	-1.85984	0.11578	-16.0635	4.59726e-58	6.96549e-57	508.569	524.537	562.113	162.837	142.457	134.334
Pt3g015360	166.53	-3.11462	0.194059	-16.0499	5.72749e-58	8.67121e-57	275.629	318.8	301.368	32.3516	31.8934	39.1368
Pt2g025240	423.392	-1.57731	0.0984414	-16.0229	8.84791e-58	1.33437e-56	623.646	632.967	646.194	208.129	204.118	225.301
Pt2g026360	233.281	-2.32783	0.146405	-15.8999	6.34223e-57	9.44798e-56	420.404	367.918	378.836	83.0358	69.1023	80.3891
Pt6g001140	792.348	-1.14844	0.0722984	-15.8847	8.09028e-57	1.20428e-55	1057.97	1063.9	1154.46	479.882	501.789	496.086
Pt3g040600	481.326	-1.50862	0.0952282	-15.8421	1.59313e-56	2.36245e-55	694.178	733.055	709.491	280.381	240.263	230.59
Pt7g019240	138.011	-4.02307	0.25433	-15.8183	2.32597e-56	3.43874e-55	258.924	259.488	261.69	14.019	19.136	14.8085
Pt5g004620	343.467	-1.77939	0.112699	-15.7888	3.71332e-56	5.47322e-55	510.425	532.878	552.666	153.131	143.52	168.183
Pt3g034110	408.512	-1.59372	0.101103	-15.7633	5.56644e-56	8.19842e-55	627.358	597.75	615.963	210.286	187.108	212.608
Pt8g008780	473.414	-1.44365	0.0916773	-15.7471	7.19592e-56	1.05904e-54	689.537	706.179	681.149	259.891	257.273	246.456
Pt2g022470	146.821	-4.94387	0.314873	-15.7012	1.48511e-55	2.17419e-54	297.902	302.119	253.187	8.6271	10.6311	8.46202
Pt2g005260	144.531	-4.81017	0.306448	-15.6965	1.5974e-55	2.33682e-54	297.902	290.071	249.408	6.47032	12.7573	10.5775
Pt4g020880	859.635	-1.11438	0.0711684	-15.6583	2.91643e-55	4.2505e-54	1230.59	1180.67	1116.67	576.937	514.546	538.396
Pt5g019500	425.748	-1.52073	0.097214	-15.6431	3.70064e-55	5.37736e-54	631.07	630.186	632.968	230.775	217.938	211.55
PtUn001550	679.071	-1.20905	0.0773882	-15.6232	5.06346e-55	7.35219e-54	949.39	932.305	962.678	383.906	408.235	437.909
Pt7g011550	885.046	-1.09636	0.0703292	-15.589	8.64485e-55	1.24874e-53	1276.06	1164.92	1177.13	566.153	531.556	594.457
Pt4g003700	170.086	-2.90053	0.186216	-15.5761	1.05737e-54	1.52397e-53	270.989	303.045	325.931	43.1355	39.3352	38.0791
Pt3g001830	863.871	-1.09102	0.0701727	-15.5477	1.65028e-54	2.36977e-53	1189.75	1142.68	1195.08	523.018	598.532	534.165
Pt4g014630	184.799	-2.62585	0.168939	-15.5432	1.76902e-54	2.53841e-53	315.535	338.262	300.424	48.5274	54.2187	51.8298
Pt8g011190	952.153	-1.01018	0.0649919	-15.5431	1.77237e-54	2.54135e-53	1285.34	1259.45	1272.55	671.835	614.479	609.265
Pt7g012260	178.794	-2.91112	0.187447	-15.5303	2.16206e-54	3.09784e-53	335.952	313.24	297.589	47.449	52.0925	26.4438
Pt3g001650	445.93	-1.48346	0.095642	-15.5105	2.94541e-54	4.21715e-53	659.84	648.721	662.255	225.383	253.021	226.359
PtUn002560	135.436	-4.10035	0.264478	-15.5035	3.28301e-54	4.69707e-53	260.781	252.075	255.077	7.54871	22.3254	14.8085
Pt6g010190	8967.61	-1.00495	0.0648437	-15.4981	3.57331e-54	5.10866e-53	12603.8	12005	11302.7	5788.78	5750.38	6354.97
Pt5g017540	141.561	-4.94844	0.319783	-15.4744	5.16888e-54	7.3682e-53	273.773	284.511	264.524	3.23516	10.6311	12.693
Pt6g011280	638.873	-1.22564	0.0792908	-15.4575	6.71456e-54	9.55759e-53	912.268	892.455	880.487	361.26	380.594	406.177
Pt3g002830	166.051	-2.86195	0.185712	-15.4107	1.38623e-53	1.96174e-52	313.679	289.144	273.026	38.8219	37.2089	44.4256
Pt3g034440	159.832	-2.93506	0.190493	-15.4077	1.45279e-53	2.05444e-52	276.557	292.851	278.695	34.5084	43.5876	32.7903
Pt3g008770	320.547	-1.83401	0.11932	-15.3704	2.58425e-53	3.63602e-52	521.561	502.296	478.033	155.288	121.195	144.912
Pt2g017300	395.917	-1.64312	0.106909	-15.3694	2.62645e-53	3.69274e-52	567.963	618.139	613.129	215.677	190.297	170.298
Pt2g009590	330.633	-1.82823	0.119075	-15.3536	3.34975e-53	4.70629e-52	532.698	496.735	518.656	119.701	158.404	157.605
PtUn014210	143.847	-3.33496	0.217733	-15.3168	5.90783e-53	8.28838e-52	274.701	269.683	240.906	21.5677	31.8934	24.3283
Pt3g035290	250.895	-2.03466	0.132933	-15.3058	6.98987e-53	9.78532e-52	405.556	409.621	394.896	94.8981	95.6801	104.717
Pt9g009490	133.119	-4.68629	0.306509	-15.2893	9.01602e-53	1.26037e-51	245.004	269.683	254.132	11.8623	10.6311	7.40426
Pt5g017330	137.074	-4.96078	0.324651	-15.2803	1.03411e-52	1.44457e-51	269.133	261.342	266.413	6.47032	8.5049	10.5775
PtUn001590	605.988	-1.25416	0.0822877	-15.2412	1.88392e-52	2.62231e-51	865.866	874.847	820.969	382.828	349.764	341.654
Pt2g020990	878.858	-1.06802	0.0700946	-15.2369	2.01236e-52	2.79709e-51	1195.32	1116.73	1258.38	552.134	580.459	570.128
Pt4g000870	205.602	-2.32951	0.153324	-15.1934	3.91036e-52	5.41211e-51	348.945	352.163	327.821	63.6249	75.481	65.5806
Pt9g004710	154.728	-5.56584	0.366369	-15.1919	4.00086e-52	5.53343e-51	317.391	322.507	269.248	8.6271	3.18934	7.40426
Pt7g002410	370.171	-1.75002	0.115514	-15.1498	7.59544e-52	1.04605e-50	581.884	584.776	545.108	204.894	156.278	148.085
Pt3g036430	530.627	-1.35	0.0892327	-15.129	1.04335e-51	1.43387e-50	726.659	768.271	791.682	322.438	279.599	295.113
Pt1g013380	225.25	-2.14287	0.142044	-15.086	2.00204e-51	2.73598e-50	374.002	361.43	366.555	84.1142	77.6072	87.7934
Pt9g001830	142.424	-3.13312	0.207869	-15.0726	2.4529e-51	3.34744e-50	256.14	249.294	261.69	26.9597	32.9565	27.5016
Pt7g007470	538.011	-1.29116	0.0857627	-15.055	3.20032e-51	4.35829e-50	761.925	774.758	754.838	326.751	314.681	295.113
Pt5g001420	457.998	-1.43773	0.0955839	-15.0415	3.92334e-51	5.33919e-50	656.128	674.67	676.426	231.853	236.011	272.9
Pt4g008860	4993.71	-1.00917	0.0671932	-15.0189	5.51906e-51	7.48468e-50	7164.51	6250.89	6601.76	3318.2	3167.01	3459.91
Pt5g005010	309.973	-1.78119	0.118879	-14.9833	9.44304e-51	1.27442e-49	510.425	457.812	472.364	149.896	132.889	136.45
Pt9g021090	233.99	-7.02968	0.469167	-14.9833	9.43703e-51	1.27442e-49	490.936	430.936	471.419	2.15677	6.37867	2.1155
Pt6g011080	459.86	-1.38638	0.0926709	-14.9602	1.3356e-50	1.80001e-49	683.041	655.208	657.531	246.951	258.336	258.091
PtUn017500	858.088	-1.02766	0.0687894	-14.9392	1.83107e-50	2.46267e-49	1113.65	1134.34	1206.42	545.664	577.27	571.186
Pt1g008240	400.988	-1.49801	0.100368	-14.9251	2.26134e-50	3.02882e-49	580.956	586.629	609.35	202.737	206.244	220.012
PtUn031020	268.155	-1.93935	0.12999	-14.9192	2.47139e-50	3.3079e-49	454.742	417.962	403.399	116.466	114.816	101.544
Pt7g019610	413.087	-1.51675	0.10167	-14.9183	2.506e-50	3.35193e-49	624.574	579.215	632.968	208.129	200.928	232.705
PtUn001650	515.753	-1.42744	0.0959561	-14.876	4.72148e-50	6.29369e-49	734.083	755.297	766.175	324.595	270.031	244.341
Pt2g001550	653.834	-5.28813	0.35567	-14.8681	5.3113e-50	7.07025e-49	1291.84	1286.32	1247.04	15.0974	40.3983	42.3101
Pt2g007470	221.583	-2.15136	0.144798	-14.8576	6.20997e-50	8.23844e-49	359.153	368.844	357.107	92.7413	77.6072	74.0426
Pt9g006110	213.099	-2.26104	0.152548	-14.8218	1.05865e-49	1.3997e-48	325.744	389.233	342.936	70.0952	76.5441	74.0426
Pt3g034550	189.753	-2.55675	0.172884	-14.7888	1.7296e-49	2.28061e-48	356.369	307.679	308.926	71.1736	45.7138	48.6566
Pt5g024930	188.346	-2.51321	0.170161	-14.7695	2.30247e-49	3.02781e-48	324.816	283.584	353.328	48.5274	58.4712	61.3496
Pt9g011560	150.705	-2.90292	0.196642	-14.7625	2.55814e-49	3.36176e-48	257.996	285.437	254.132	35.5868	41.4614	29.6171
Pt2g019220	229.253	-2.21074	0.149945	-14.7437	3.37832e-49	4.43362e-48	398.131	353.09	379.781	101.368	69.1023	74.0426
Pt1g020140	741.001	-1.0908	0.0740052	-14.7396	3.59153e-49	4.71026e-48	1053.33	1001.81	970.236	491.745	455.012	473.873
Pt2g001630	833.086	-1.0107	0.0686019	-14.7328	3.97021e-49	5.19642e-48	1089.52	1125.07	1126.12	537.037	541.124	579.648
Pt6g005450	764.956	-1.09189	0.0742841	-14.6988	6.55972e-49	8.54559e-48	1041.27	1051.86	1030.7	526.253	494.347	445.314
PtUn000690	229.821	-2.21675	0.151006	-14.6798	8.68149e-49	1.12796e-47	333.168	407.768	393.952	75.4871	73.3548	95.1977
PtUn002070	187.227	-2.41909	0.164833	-14.676	9.18865e-49	1.19068e-47	296.046	315.093	335.379	49.6058	61.6605	65.5806
Pt9g000400	375.778	-1.51172	0.103044	-14.6705	9.95554e-49	1.28664e-47	554.043	560.68	554.556	195.188	188.171	202.031
Pt2g023670	390.115	-1.508	0.102798	-14.6696	1.00977e-48	1.30415e-47	589.308	569.021	573.45	209.207	184.982	214.724
Pt1g015990	119.347	-3.83386	0.262328	-14.6147	2.26306e-48	2.90741e-47	231.083	210.371	227.68	17.2542	14.8836	14.8085
Pt6g003520	198.855	-2.384	0.163276	-14.601	2.76608e-48	3.54899e-47	326.672	328.068	346.715	46.3707	77.6072	67.6961
Pt2g012410	144.389	-2.98639	0.20473	-14.587	3.39889e-48	4.35804e-47	231.083	261.342	276.805	36.6652	28.704	31.7326
Pt2g009980	134.182	-3.24663	0.222602	-14.5849	3.50446e-48	4.49045e-47	237.579	265.049	225.79	20.4894	24.4516	31.7326
Pt3g013990	219.289	-2.10303	0.144401	-14.5638	4.77064e-48	6.09287e-47	341.52	377.185	348.605	81.9574	79.7334	86.7357
Pt8g001790	207.176	-2.1773	0.149516	-14.5623	4.8776e-48	6.22539e-47	338.736	345.676	333.489	84.1142	71.2285	69.8116
Pt5g013080	248.43	-1.92716	0.13268	-14.5249	8.42938e-48	1.07166e-46	383.283	412.401	384.504	107.839	104.185	98.3709
Pt5g002020	173.211	-2.62577	0.181154	-14.4947	1.30855e-47	1.66036e-46	319.247	296.558	278.695	33.43	54.2187	57.1186
Pt9g004430	138.333	-5.48451	0.381301	-14.3837	6.55101e-47	8.232e-46	310.895	232.613	268.303	8.6271	7.44179	2.1155
Pt5g010040	154.45	-3.01061	0.209345	-14.3811	6.79595e-47	8.52333e-46	300.687	269.683	254.132	28.0381	23.3885	50.7721
Pt3g008470	187.834	-2.47771	0.172585	-14.3565	9.70395e-47	1.21315e-45	303.471	324.361	327.821	39.9003	57.4081	74.0426
Pt3g033160	394.622	-1.43362	0.100043	-14.3301	1.41964e-46	1.76685e-45	571.676	581.069	575.34	203.815	217.938	217.897
Pt4g019890	319.955	-1.68011	0.117324	-14.3202	1.63633e-46	2.03007e-45	509.497	473.566	479.922	170.385	152.025	134.334
Pt6g015480	236.213	-2.0335	0.14206	-14.3144	1.77941e-46	2.20617e-45	392.563	378.112	368.444	88.4278	78.6703	111.064
PtUn023760	216.5	-7.06994	0.493911	-14.3142	1.78437e-46	2.21093e-45	460.31	408.694	420.404	3.23516	2.12622	4.23101
Pt9g016290	144.41	-2.78391	0.195083	-14.2704	3.34579e-46	4.12986e-45	250.572	264.122	241.85	40.9787	36.1458	32.7903
Pt2g013680	130.378	-3.07107	0.215666	-14.2399	5.17663e-46	6.37363e-45	217.162	238.173	243.74	29.1165	25.5147	28.5593
Pt9g016800	334.988	-1.57785	0.111037	-14.2101	7.93326e-46	9.73695e-45	516.921	512.49	476.143	169.307	161.593	173.471
Pt2g019650	134.039	-3.222	0.226791	-14.2069	8.30073e-46	1.01816e-44	283.054	232.613	210.674	29.1165	23.3885	25.386
Pt1g020560	332.943	-1.56185	0.110005	-14.198	9.43246e-46	1.15552e-44	483.511	498.589	510.153	166.072	169.035	170.298
Pt3g013670	127.889	-5.28425	0.372204	-14.1972	9.53728e-46	1.16763e-44	283.982	230.759	233.348	9.70549	4.25245	5.28876
Pt2g023760	150.692	-2.76184	0.194599	-14.1925	1.02023e-45	1.24826e-44	257.996	290.071	239.961	33.43	37.2089	45.4833
PtUn013360	164.573	-2.47649	0.174521	-14.1902	1.05343e-45	1.28807e-44	282.126	277.097	277.75	54.9978	53.1556	42.3101
Pt2g025670	927.315	-1.02577	0.0724548	-14.1573	1.68219e-45	2.05175e-44	1289.05	1312.27	1129.9	595.27	595.343	642.055
Pt6g001390	423.95	-1.40691	0.0994201	-14.1512	1.83585e-45	2.23776e-44	613.438	596.823	636.747	250.186	237.074	209.435
Pt1g016160	201.084	-2.15035	0.151985	-14.1485	1.90897e-45	2.32544e-44	307.183	332.701	344.826	72.252	78.6703	70.8694
PtUn008090	203.764	-6.98191	0.493998	-14.1335	2.36149e-45	2.87209e-44	396.275	412.401	404.344	1.07839	4.25245	4.23101
PtUn017090	556.957	-1.18389	0.0838192	-14.1243	2.69006e-45	3.26674e-44	778.63	775.685	766.175	320.281	356.143	344.827
Pt3g034020	144.713	-2.77242	0.196343	-14.1203	2.84958e-45	3.454e-44	270.061	246.514	240.906	30.1948	42.5245	38.0791
Pt3g037140	134.851	-3.0446	0.215911	-14.1012	3.73604e-45	4.52569e-44	235.723	227.052	258.856	33.43	19.136	34.9058
Pt9g012910	198.957	-2.2807	0.162249	-14.0567	7.00542e-45	8.44937e-44	302.543	307.679	379.781	71.1736	69.1023	63.4651
Pt2g019670	139.357	-2.7913	0.198937	-14.0311	1.00637e-44	1.21006e-43	253.356	232.613	244.685	31.2732	34.0196	40.1946
Pt3g027530	114.582	-3.48072	0.248123	-14.0282	1.04794e-44	1.25927e-43	205.098	204.811	221.066	18.3326	21.2622	16.924
PtUn022650	135.224	-2.93524	0.209835	-13.9883	1.83683e-44	2.19375e-43	254.284	223.345	239.961	24.8029	39.3352	29.6171
PtUn032290	300.738	-1.7533	0.125387	-13.9831	1.97631e-44	2.35744e-43	492.792	473.566	425.128	148.817	147.773	116.353
Pt9g001920	602.463	-1.192	0.0852777	-13.9778	2.12852e-44	2.53745e-43	764.709	876.7	872.929	367.73	357.206	375.502
Pt6g014140	368.428	-1.45553	0.104261	-13.9604	2.71716e-44	3.23522e-43	531.77	540.292	547.942	184.404	206.244	199.915
Pt7g020470	183.493	-2.2723	0.162839	-13.9543	2.96346e-44	3.52419e-43	298.83	284.511	328.765	69.0168	61.6605	58.1764
Pt8g010100	308.476	-1.71082	0.122631	-13.9509	3.10491e-44	3.68791e-43	465.878	464.299	487.48	153.131	162.656	117.41
Pt3g028560	518.762	-1.24973	0.0896113	-13.9461	3.3217e-44	3.94061e-43	757.285	751.59	682.094	323.516	300.861	297.228
Pt8g000480	143.815	-2.80996	0.201487	-13.9461	3.32137e-44	3.94061e-43	262.637	275.243	217.288	36.6652	37.2089	33.8481
Pt3g003210	148.17	-2.60099	0.186618	-13.9375	3.74779e-44	4.4353e-43	251.5	257.635	254.132	36.6652	46.7769	42.3101
Pt3g002670	698.898	-1.06314	0.0763338	-13.9275	4.31253e-44	5.10054e-43	915.98	1001.81	918.276	447.531	444.381	465.411
Pt5g012130	228.836	-1.90741	0.137408	-13.8814	8.21171e-44	9.67702e-43	362.866	372.551	348.605	95.9765	100.996	92.0244
Pt3g013700	443.19	-1.29774	0.0935862	-13.8668	1.00683e-43	1.18435e-42	635.711	639.454	615.018	263.127	254.084	251.745
Pt5g004530	233.44	-1.89025	0.136357	-13.8625	1.06947e-43	1.25707e-42	369.362	360.504	373.168	106.76	89.3014	101.544
Pt9g006120	118.648	-5.17335	0.373192	-13.8624	1.06994e-43	1.25707e-42	203.242	239.1	250.353	6.47032	5.31556	7.40426
Pt9g016830	342.833	-1.52645	0.110173	-13.855	1.18677e-43	1.39266e-42	512.281	485.614	529.048	177.934	188.171	163.952
Pt8g000090	110.418	-4.70154	0.3396	-13.8443	1.37634e-43	1.6122e-42	233.867	204.811	199.338	5.39194	11.6942	7.40426
Pt4g019880	130.59	-2.91511	0.210796	-13.8291	1.70197e-43	1.98886e-42	219.947	219.638	252.242	31.2732	28.704	31.7326
Pt3g008780	300.334	-1.76185	0.127487	-13.8198	1.93517e-43	2.25596e-42	492.792	460.592	438.354	127.25	118.005	165.009
Pt2g029920	324.538	-1.54135	0.111653	-13.8048	2.38367e-43	2.77716e-42	476.087	475.42	497.872	157.445	172.224	168.183
PtUn022930	152.779	-2.56875	0.186136	-13.8004	2.53506e-43	2.95177e-42	263.565	275.243	245.629	42.0571	53.1556	37.0213
Pt6g001940	214.154	-2.0007	0.145032	-13.7949	2.7339e-43	3.1814e-42	336.88	355.87	335.379	74.4087	90.3646	92.0244
Pt1g003430	148.908	-2.55306	0.18508	-13.7944	2.75596e-43	3.20516e-42	245.004	255.781	262.634	38.8219	47.8401	43.3678
Pt4g017690	167.321	-2.42276	0.176021	-13.7641	4.19294e-43	4.8561e-42	256.14	316.02	273.971	50.6842	55.2818	51.8298
Pt7g015090	373.801	-1.48104	0.107795	-13.7394	5.90028e-43	6.82537e-42	567.035	543.072	541.329	169.307	213.686	208.377
Pt1g001180	116.974	-5.23699	0.382131	-13.7047	9.51623e-43	1.09822e-41	253.356	218.712	211.619	7.54871	6.37867	4.23101
Pt4g007540	684.011	-1.03765	0.0757347	-13.7011	1.00046e-42	1.1539e-41	912.268	939.719	907.884	422.728	452.886	468.584
Pt7g013540	644.188	-1.06538	0.0778144	-13.6913	1.14388e-42	1.31854e-41	903.916	847.971	863.482	413.022	430.561	406.177
Pt3g034310	102.874	-4.04816	0.296516	-13.6524	1.95273e-42	2.24426e-41	194.889	202.957	184.222	10.7839	12.7573	11.6353
Pt4g021620	151.851	-2.53102	0.185524	-13.6425	2.23642e-42	2.56728e-41	232.939	263.195	280.584	46.3707	44.6507	43.3678
Pt4g021410	744.928	-1.00784	0.0738977	-13.6383	2.37148e-42	2.71912e-41	956.814	1026.83	1001.41	511.156	463.517	509.836
Pt2g023350	320.812	-1.58653	0.116417	-13.628	2.72939e-42	3.12583e-41	472.375	454.105	517.711	147.739	160.53	172.414
Pt3g004290	116.912	-3.21394	0.235886	-13.625	2.846e-42	3.25746e-41	207.882	233.54	191.78	23.7245	23.3885	21.155
Pt1g004360	369.737	-1.53716	0.112824	-13.6244	2.86653e-42	3.27903e-41	536.41	609.798	503.54	207.05	184.982	176.645
Pt3g021960	269.956	-1.78829	0.131334	-13.6163	3.2048e-42	3.65955e-41	436.181	396.647	423.238	129.406	98.8695	135.392
Pt1g007940	210.93	-2.07951	0.152757	-13.6132	3.34453e-42	3.81241e-41	336.88	305.826	380.726	87.3494	73.3548	81.4469
Pt2g002410	522.692	-1.16747	0.0857708	-13.6115	3.42102e-42	3.89505e-41	725.731	742.322	701.933	324.595	323.186	318.383
Pt5g003580	423.334	-1.31191	0.0966384	-13.5754	5.60226e-42	6.35259e-41	622.718	611.651	576.284	240.48	247.705	241.167
Pt2g017070	512.405	-1.24805	0.0919709	-13.5701	6.02754e-42	6.83086e-41	724.803	688.571	750.114	311.654	328.502	270.784
Pt7g008820	389.398	-1.44122	0.106232	-13.5666	6.31449e-42	7.14775e-41	571.676	556.047	580.063	177.934	223.254	227.417
Pt1g000870	115.805	-3.25021	0.240255	-13.5282	1.06641e-41	1.20643e-40	207.882	215.931	205.006	18.3326	15.9467	31.7326
Pt2g028470	152.313	-6.4045	0.474387	-13.5006	1.55168e-41	1.74732e-40	296.974	304.899	301.368	2.15677	3.18934	5.28876
Pt7g003980	173.177	-2.26295	0.16763	-13.4997	1.57037e-41	1.76735e-40	302.543	296.558	260.745	64.7032	54.2187	60.2919
Pt9g002980	127.592	-2.82099	0.209175	-13.4863	1.88401e-41	2.11423e-40	238.508	224.272	207.84	33.43	29.7671	31.7326
Pt8g003570	387.601	-1.37422	0.101909	-13.4848	1.92092e-41	2.15441e-40	548.474	543.999	585.732	225.383	205.181	216.839
Pt3g026950	100.694	-4.161	0.308712	-13.4786	2.09155e-41	2.34444e-40	182.825	186.276	203.117	8.6271	9.56801	13.7508
Pt6g002730	102.429	-3.70703	0.275252	-13.4678	2.42082e-41	2.7104e-40	193.033	197.397	180.443	14.019	12.7573	16.924
Pt3g040970	237.57	-1.84552	0.137119	-13.4592	2.71838e-41	3.04181e-40	370.29	367.918	376.947	105.682	87.1752	117.41
Pt1g020640	165.154	-6.67611	0.497597	-13.4167	4.82697e-41	5.38276e-40	317.391	351.236	312.705	3.23516	2.12622	4.23101
Pt2g008720	469.878	-1.22793	0.0916263	-13.4015	5.92179e-41	6.59234e-40	629.214	663.549	683.039	278.224	289.167	276.073
Pt6g002710	114.623	-3.03806	0.227069	-13.3795	7.9691e-41	8.85632e-40	199.53	205.737	207.84	23.7245	26.5778	24.3283
Pt2g001260	109.94	-3.38533	0.253119	-13.3745	8.52677e-41	9.46529e-40	218.091	178.862	205.006	24.8029	18.0729	14.8085
Pt5g014980	231.521	-1.81729	0.135942	-13.3682	9.27944e-41	1.0295e-39	370.29	366.991	344.826	95.9765	109.501	101.544
PtUn022150	407.864	-1.29949	0.0973952	-13.3424	1.3119e-40	1.45135e-39	595.805	568.094	576.284	236.167	236.011	234.821
Pt5g007880	539.038	-1.13016	0.0847239	-13.3393	1.36699e-40	1.51143e-39	748.004	728.421	743.501	346.162	348.701	319.441
PtUn024230	222.848	-2.00634	0.150607	-13.3217	1.73038e-40	1.90997e-39	379.57	364.211	326.876	85.1926	72.2916	108.948
Pt9g007770	140.618	-2.57137	0.193427	-13.2937	2.51746e-40	2.77404e-39	248.716	229.833	243.74	31.2732	46.7769	43.3678
Pt5g009350	432.075	-1.32651	0.0998471	-13.2854	2.81468e-40	3.0998e-39	642.207	634.82	576.284	260.97	222.19	255.976
Pt3g023230	141.469	-2.73286	0.205792	-13.2797	3.03699e-40	3.34274e-39	265.421	249.294	222.956	51.7626	28.704	30.6748
Pt2g003880	197.76	-2.00498	0.151221	-13.2586	4.0249e-40	4.41765e-39	302.543	325.287	322.152	72.252	74.4179	89.9089
PtUn036360	114.57	-5.49311	0.414684	-13.2465	4.72839e-40	5.18396e-39	230.155	235.393	206.896	7.54871	4.25245	3.17326
Pt6g014490	374.627	-1.41892	0.107129	-13.245	4.8238e-40	5.2856e-39	556.827	568.094	511.098	182.247	219.001	210.493
Pt8g000730	173.982	-2.1905	0.165514	-13.2345	5.54669e-40	6.06068e-39	274.701	306.752	274.916	53.9194	64.8499	68.7539
Pt7g003450	208.319	-1.98757	0.150405	-13.2148	7.20797e-40	7.86269e-39	309.039	369.771	319.318	90.5845	83.9859	77.2159
Pt4g003560	218.001	-1.85231	0.14032	-13.2006	8.70661e-40	9.49215e-39	346.161	352.163	325.931	100.29	93.5539	89.9089
Pt6g000110	102.781	-3.466	0.262666	-13.1955	9.31493e-40	1.0144e-38	198.602	175.155	191.78	14.019	21.2622	15.8663
Pt4g020090	479.262	-1.24072	0.0940846	-13.1872	1.03939e-39	1.13064e-38	631.07	683.937	705.712	268.518	277.472	308.864
Pt2g020480	138.775	-2.70348	0.205062	-13.1837	1.08926e-39	1.18423e-38	262.637	235.393	223.901	24.8029	47.8401	38.0791
Pt2g023960	97.2393	-3.82796	0.290376	-13.1828	1.10242e-39	1.19787e-38	174.472	179.788	190.835	9.70549	14.8836	13.7508
Pt6g001380	166.887	-2.26175	0.171682	-13.174	1.2378e-39	1.34347e-38	255.212	299.338	273.971	62.5465	48.9032	61.3496
Pt3g038730	123.591	-2.78626	0.211822	-13.1538	1.61899e-39	1.75525e-38	213.45	217.785	216.343	37.7436	31.8934	24.3283
Pt5g015510	118.073	-2.99696	0.227875	-13.1518	1.66215e-39	1.80105e-38	228.299	202.957	198.393	18.3326	32.9565	27.5016
Pt1g001030	222.096	-1.81907	0.138378	-13.1457	1.80158e-39	1.94996e-38	358.225	345.676	334.434	92.7413	104.185	97.3132
Pt8g001660	291.754	-1.53561	0.116944	-13.1311	2.18443e-39	2.35912e-38	438.037	437.423	426.072	154.209	144.583	150.201
Pt4g004740	225.028	-1.8635	0.142188	-13.1059	3.04507e-39	3.28131e-38	334.096	365.137	359.942	86.271	113.753	90.9667
Pt5g010630	109.176	-3.12959	0.239383	-13.0736	4.66185e-39	4.99045e-38	196.745	192.763	198.393	22.6461	15.9467	28.5593
Pt5g006700	386.162	-1.43819	0.11019	-13.0518	6.204e-39	6.6304e-38	589.308	597.75	505.43	184.404	220.064	220.012
Pt6g004030	151.191	-2.31907	0.177718	-13.0491	6.42634e-39	6.8605e-38	245.004	265.976	244.685	53.9194	48.9032	48.6566
Pt6g013860	124.012	-2.70111	0.207433	-13.0216	9.21891e-39	9.83099e-38	206.954	215.005	222.956	33.43	28.704	37.0213
Pt6g009110	185.891	-2.0367	0.15669	-12.9983	1.25128e-38	1.33072e-37	276.557	313.24	307.037	66.86	78.6703	72.9849
Pt1g011500	189.211	-2.40602	0.185227	-12.9896	1.40245e-38	1.48905e-37	375.858	339.188	239.961	63.6249	55.2818	61.3496
Pt7g001630	157.668	-2.32134	0.179219	-12.9525	2.27452e-38	2.4032e-37	246.86	281.73	259.8	42.0571	52.0925	63.4651
Pt5g011100	106.074	-3.38925	0.261845	-12.9437	2.55089e-38	2.6923e-37	186.537	166.814	227.68	17.2542	15.9467	22.2128
Pt5g011080	92.5114	-4.13736	0.320991	-12.8893	5.1691e-38	5.42339e-37	173.544	179.788	171.941	5.39194	14.8836	9.51977
Pt5g014260	810.221	-1.00462	0.0782893	-12.8322	1.08267e-37	1.13046e-36	1096.02	1111.17	1037.31	507.921	495.41	613.496
Pt6g016330	309.892	-1.5057	0.117507	-12.8137	1.37454e-37	1.43138e-36	475.159	465.226	434.575	180.091	144.583	159.721
Pt3g033010	176.633	-2.05226	0.160503	-12.7864	1.95259e-37	2.02362e-36	270.989	294.705	288.142	76.5655	69.1023	60.2919
Pt5g004350	298.276	-1.4887	0.116523	-12.776	2.23242e-37	2.31241e-36	425.973	444.837	448.746	149.896	150.962	169.24
Pt9g012220	314.286	-1.43277	0.112246	-12.7646	2.58593e-37	2.67574e-36	464.022	471.713	440.243	171.464	169.035	169.24
Pt2g007970	159.014	-2.17699	0.170553	-12.7643	2.59364e-37	2.68229e-36	253.356	251.148	276.805	58.2329	60.5974	53.9453
PtUn010140	252.85	-1.62118	0.127051	-12.76	2.74101e-37	2.8332e-36	371.218	392.013	381.67	128.328	116.942	126.93
Pt5g022010	96.1519	-3.49827	0.274258	-12.7554	2.90957e-37	3.00583e-36	191.177	160.327	178.554	11.8623	17.0098	17.9818
Pt8g000420	520.763	-1.11579	0.087528	-12.7478	3.20823e-37	3.31087e-36	683.041	729.348	725.551	339.692	340.196	306.748
Pt5g004590	251.761	-1.65729	0.130244	-12.7245	4.3231e-37	4.45434e-36	396.275	359.577	391.118	116.466	133.952	113.179
Pt4g006320	148.018	-2.24618	0.176808	-12.704	5.61523e-37	5.77655e-36	241.292	241.88	250.353	49.6058	51.0294	53.9453
Pt4g001290	122.711	-2.59576	0.204402	-12.6993	5.96465e-37	6.12632e-36	200.458	217.785	213.509	35.5868	34.0196	34.9058
Pt9g016490	169.861	-7.0824	0.559106	-12.6674	8.96833e-37	9.17761e-36	330.384	332.701	348.605	3.23516	2.12622	2.1155
Pt1g013160	392.671	-1.28494	0.101589	-12.6484	1.14164e-36	1.16461e-35	573.532	523.611	573.45	216.756	228.569	240.11
Pt2g000740	214.138	-1.80615	0.14329	-12.6049	1.98424e-36	2.0168e-35	340.592	335.482	323.097	91.6629	83.9859	110.006
Pt6g000140	208.098	-2.10525	0.167101	-12.5987	2.14748e-36	2.18157e-35	317.391	308.606	387.339	54.9978	86.1121	94.1399
Pt8g009600	87.3534	-3.84363	0.306446	-12.5426	4.36452e-36	4.40174e-35	163.336	158.473	168.162	12.9406	10.6311	10.5775
Pt1g018450	211.387	-1.80875	0.144478	-12.5192	5.86167e-36	5.89338e-35	334.096	306.752	345.771	103.525	94.617	83.5624
PtUn018870	419.856	-1.20145	0.0960715	-12.5057	6.94528e-36	6.97207e-35	606.013	588.483	561.169	252.343	256.21	254.918
Pt4g008760	165.04	-2.14853	0.172134	-12.4817	9.39234e-36	9.40921e-35	280.27	256.708	271.137	50.6842	55.2818	76.1581
Pt2g019250	269.679	-1.52647	0.122555	-12.4554	1.30661e-35	1.30494e-34	391.635	394.793	414.736	134.798	148.836	133.277
Pt7g003190	170.076	-2.05142	0.16486	-12.4434	1.51849e-35	1.515e-34	290.478	254.855	276.805	62.5465	75.481	60.2919
Pt1g002920	220.782	-1.72141	0.138382	-12.4395	1.59423e-35	1.58894e-34	328.528	333.628	354.273	105.682	109.501	93.0822
Pt9g018280	509.908	-1.13245	0.0910982	-12.4311	1.77225e-35	1.76309e-34	751.716	661.696	687.762	299.792	321.06	337.423
PtUn008110	157.596	-6.97309	0.56094	-12.4311	1.77258e-35	1.76309e-34	320.175	290.998	326.876	6.47032	0	1.05775
Pt1g014220	87.3708	-4.63628	0.373	-12.4297	1.80309e-35	1.79252e-34	173.544	159.4	170.996	7.54871	8.5049	4.23101
Pt7g015850	178.876	-2.01213	0.16211	-12.4122	2.24487e-35	2.22605e-34	263.565	320.654	275.861	65.7816	73.3548	74.0426
Pt6g009340	337.511	-1.38113	0.11128	-12.4113	2.26925e-35	2.24794e-34	499.288	459.665	504.485	168.228	193.486	199.915
Pt9g015540	128.692	-2.40518	0.193823	-12.4092	2.32952e-35	2.30647e-34	210.666	215.931	222.956	38.8219	42.5245	41.2523
Pt6g000690	402.816	-1.23743	0.099742	-12.4063	2.41469e-35	2.38596e-34	587.452	557.9	551.721	237.245	258.336	224.243
Pt7g009180	269.223	-1.57754	0.127184	-12.4036	2.49834e-35	2.46736e-34	375.858	398.5	435.52	148.817	131.826	124.815
Pt6g012720	103.702	-2.87492	0.232551	-12.3626	4.16701e-35	4.09669e-34	184.681	189.983	172.885	25.8813	24.4516	24.3283
Pt5g014660	379.042	-1.27091	0.102883	-12.353	4.69421e-35	4.60803e-34	524.345	530.098	553.611	203.815	238.137	224.243
Pt2g015110	84.7416	-4.05789	0.328646	-12.3473	5.03731e-35	4.94234e-34	154.055	164.961	160.604	10.7839	12.7573	5.28876
Pt2g019730	107.69	-2.91281	0.237106	-12.2849	1.09211e-34	1.06669e-33	169.832	196.47	204.061	26.9597	31.8934	16.924
Pt6g002880	106.205	-2.91406	0.237758	-12.2564	1.55193e-34	1.51052e-33	209.738	170.521	182.333	22.6461	31.8934	20.0973
Pt9g009620	142.357	-2.21452	0.180698	-12.2554	1.5722e-34	1.52872e-33	226.443	234.466	241.85	49.6058	45.7138	56.0609
Pt5g007910	120.504	-2.49754	0.20494	-12.1867	3.6614e-34	3.53724e-33	190.249	202.957	221.066	35.5868	35.0827	38.0791
Pt3g009500	119.356	-2.5318	0.208101	-12.1662	4.70203e-34	4.53808e-33	206.954	183.495	220.122	34.5084	37.2089	33.8481
Pt1g016990	565.164	-1.07108	0.0882601	-12.1355	6.84621e-34	6.57823e-33	732.227	744.176	820.969	396.847	361.458	335.307
PtUn025730	215.147	-1.71263	0.141376	-12.114	8.90296e-34	8.52927e-33	338.736	320.654	329.71	104.604	86.1121	111.064
Pt6g013950	98.6347	-2.91424	0.240786	-12.1031	1.01754e-33	9.73397e-33	186.537	164.961	170.996	23.7245	21.2622	24.3283
Pt9g016910	581.981	-1.03142	0.0852535	-12.0982	1.07891e-33	1.03008e-32	780.486	838.704	725.551	368.809	385.91	392.426
Pt4g016360	82.5608	-4.07478	0.338122	-12.0512	1.91162e-33	1.8127e-32	143.847	164.961	158.714	16.1758	6.37867	5.28876
Pt1g004990	186.85	-1.80462	0.149804	-12.0466	2.02234e-33	1.91582e-32	294.19	280.804	296.645	79.8007	83.9859	85.6779
Pt1g008260	293.078	-1.41868	0.117768	-12.0463	2.02766e-33	1.91993e-32	435.253	442.057	402.454	157.445	150.962	170.298
Pt5g003750	172.285	-1.95259	0.162339	-12.0279	2.53584e-33	2.39762e-32	245.932	280.804	294.755	72.252	68.0392	71.9271
Pt6g012240	80.324	-4.22088	0.352105	-11.9876	4.12836e-33	3.88827e-32	162.408	133.451	161.549	8.6271	8.5049	7.40426
Pt4g009330	114.441	-2.6402	0.220314	-11.9838	4.31984e-33	4.06665e-32	187.465	199.25	205.006	35.5868	20.1991	39.1368
Pt3g028350	108.486	-2.66751	0.222597	-11.9836	4.33207e-33	4.0762e-32	188.393	202.957	170.996	33.43	26.5778	28.5593
Pt2g018700	125.509	-2.40818	0.201252	-11.966	5.35544e-33	5.02458e-32	192.105	219.638	222.011	33.43	38.272	47.5988
Pt3g001210	102.406	-2.7409	0.22932	-11.9523	6.31553e-33	5.91683e-32	186.537	178.862	169.106	23.7245	28.704	27.5016
Pt1g012210	386.739	-1.24681	0.104318	-11.952	6.33511e-33	5.93233e-32	538.266	577.362	516.766	248.029	207.307	232.705
Pt5g004480	87.0862	-5.19728	0.435438	-11.9357	7.70744e-33	7.21049e-32	161.48	171.448	175.719	5.39194	3.18934	5.28876
Pt8g011830	313.439	-1.35032	0.113146	-11.9343	7.84224e-33	7.33307e-32	441.749	469.859	439.299	162.837	179.666	187.222
Pt8g005060	98.8705	-2.84419	0.238685	-11.9161	9.76205e-33	9.09772e-32	187.465	158.473	174.775	23.7245	25.5147	23.2705
Pt5g000760	92.9469	-3.08915	0.25951	-11.9038	1.13104e-32	1.05256e-31	151.271	189.056	158.714	18.3326	22.3254	17.9818
Pt2g023390	156.562	-2.07372	0.174258	-11.9003	1.17926e-32	1.09691e-31	243.148	241.88	273.971	71.1736	49.9663	59.2341
Pt3g016940	156.887	-2.02556	0.170232	-11.8988	1.20066e-32	1.11628e-31	244.076	268.756	242.795	70.0952	60.5974	55.0031
Pt2g003460	369.615	-1.25525	0.105601	-11.8867	1.38741e-32	1.28795e-31	480.727	558.827	523.38	219.991	215.812	218.955
Pt6g017010	263.849	-1.48363	0.124855	-11.8828	1.4537e-32	1.34705e-31	395.347	400.354	370.334	148.817	125.447	142.797
Pt1g017460	82.314	-3.705	0.312247	-11.8656	1.78551e-32	1.64748e-31	158.696	165.887	134.151	10.7839	7.44179	16.924
Pt7g016250	469.592	-1.07841	0.0909684	-11.8548	2.03243e-32	1.87442e-31	614.366	653.355	644.305	309.497	311.492	284.535
PtUn035930	111.336	-2.57596	0.2173	-11.8544	2.04295e-32	1.88324e-31	193.961	180.715	197.448	29.1165	26.5778	40.1946
PtUn023040	135.706	-2.18069	0.184249	-11.8355	2.55723e-32	2.35398e-31	232.939	215.931	218.232	46.3707	54.2187	46.5411
Pt4g001010	167.744	-2.02714	0.172207	-11.7716	5.47038e-32	5.01902e-31	289.55	240.954	277.75	62.5465	54.2187	81.4469
Pt6g004900	82.8263	-3.49462	0.296976	-11.7673	5.75063e-32	5.26871e-31	142.919	147.352	166.272	7.54871	14.8836	17.9818
Pt2g019880	135.153	-2.14795	0.183185	-11.7256	9.42712e-32	8.59273e-31	227.371	210.371	223.901	48.5274	52.0925	48.6566
Pt2g006030	145.18	-7.07872	0.604194	-11.716	1.05576e-31	9.61414e-31	294.19	296.558	273.971	0	3.18934	3.17326
Pt4g004030	253.691	-1.47316	0.125855	-11.7052	1.19897e-31	1.09132e-30	353.585	374.405	391.118	132.642	132.889	137.508
PtUn006830	1379.76	-11.9222	1.02128	-11.6738	1.73515e-31	1.57203e-30	2766.5	2859.01	2650.91	2.15677	0	0
Pt5g007600	144.353	-7.07014	0.605781	-11.6711	1.79067e-31	1.62157e-30	311.823	295.631	252.242	3.23516	2.12622	1.05775
Pt4g020840	100.195	-5.94596	0.509575	-11.6685	1.84721e-31	1.67123e-30	219.019	177.008	195.559	3.23516	0	6.34651
Pt3g036100	158.814	-1.95638	0.167957	-11.6481	2.34661e-31	2.11716e-30	248.716	262.269	246.574	74.4087	65.913	55.0031
Pt5g010440	438.94	-1.08853	0.0934544	-11.6477	2.35734e-31	2.12585e-30	594.877	612.578	583.842	280.381	267.904	294.055
Pt5g019590	478.313	-1.02922	0.0884546	-11.6355	2.71884e-31	2.44846e-30	636.639	635.747	653.752	318.124	306.176	319.441
Pt5g018010	128.306	-2.22827	0.191898	-11.6117	3.59295e-31	3.22969e-30	229.227	197.397	207.84	42.0571	45.7138	47.5988
PtUn027950	97.1114	-2.7202	0.234433	-11.6033	3.96375e-31	3.56135e-30	162.408	164.961	178.554	23.7245	26.5778	26.4438
Pt6g013590	221.812	-1.61056	0.138908	-11.5944	4.39728e-31	3.94542e-30	333.168	360.504	308.926	100.29	112.69	115.295
Pt3g036580	432.367	-1.14985	0.0992373	-11.5869	4.80223e-31	4.30085e-30	556.827	598.677	632.968	242.637	282.788	280.304
Pt9g017610	1268.52	-13.6589	1.17892	-11.5859	4.85869e-31	4.34942e-30	2489.94	2589.32	2531.87	0	0	0
Pt6g000210	90.4161	-5.64057	0.486933	-11.5839	4.97448e-31	4.45103e-30	184.681	170.521	176.664	1.07839	6.37867	3.17326
Pt9g018460	261.309	-1.48999	0.128645	-11.5822	5.07501e-31	4.53682e-30	344.305	417.962	393.952	139.112	135.015	137.508
Pt2g021590	78.5626	-3.45309	0.298201	-11.5797	5.22118e-31	4.66535e-30	150.343	140.865	140.765	9.70549	15.9467	13.7508
Pt4g003520	97.566	-2.75118	0.23776	-11.5713	5.76321e-31	5.14026e-30	153.127	172.374	184.222	23.7245	23.3885	28.5593
Pt3g007300	298.211	-1.33209	0.115206	-11.5627	6.36802e-31	5.67193e-30	420.404	408.694	451.58	166.072	171.161	171.356
Pt7g002000	76.7725	-3.69296	0.319405	-11.562	6.41984e-31	5.71287e-30	125.286	147.352	154.935	10.7839	12.7573	9.51977
Pt3g039080	253.541	-1.46653	0.126911	-11.5556	6.92015e-31	6.14687e-30	387.923	353.09	376.002	136.955	143.52	123.757
Pt2g006270	228.793	-1.56038	0.135237	-11.5382	8.47069e-31	7.50706e-30	350.801	350.309	324.042	111.074	129.7	106.833
Pt4g014620	116.816	-2.39404	0.207556	-11.5344	8.84802e-31	7.83435e-30	202.314	190.909	195.559	44.2139	40.3983	27.5016
Pt2g024480	271.136	-1.40136	0.121498	-11.5341	8.88513e-31	7.86364e-30	415.764	388.306	376.002	144.504	155.214	147.028
Pt3g019200	102.206	-6.14698	0.53419	-11.5071	1.21493e-30	1.07186e-29	198.602	203.884	202.172	5.39194	2.12622	1.05775
Pt3g007590	302.267	-1.32531	0.115205	-11.504	1.25974e-30	1.10937e-29	425.045	430.009	441.188	186.561	155.214	175.587
Pt7g018820	519.996	-1.09127	0.0949048	-11.4986	1.34088e-30	1.17977e-29	709.954	771.051	642.415	301.948	352.953	341.654
Pt6g009260	101.922	-6.14319	0.534439	-11.4947	1.40326e-30	1.23354e-29	196.745	193.69	212.564	3.23516	2.12622	3.17326
Pt7g019130	90.0727	-2.95283	0.256914	-11.4934	1.42316e-30	1.24991e-29	144.775	173.301	160.604	15.0974	23.3885	23.2705
Pt1g001780	113.047	-2.47536	0.215527	-11.4851	1.56672e-30	1.37537e-29	177.257	194.616	203.117	24.8029	42.5245	35.9636
PtUn019150	80.1052	-3.2449	0.282554	-11.4842	1.58413e-30	1.39003e-29	142.919	151.059	140.765	17.2542	14.8836	13.7508
Pt6g012050	75.5856	-4.77398	0.416133	-11.4722	1.81868e-30	1.59227e-29	143.847	151.986	141.709	3.23516	8.5049	4.23101
Pt5g004220	471.215	-1.04188	0.0908931	-11.4626	2.03206e-30	1.77669e-29	656.128	638.527	608.405	291.165	314.681	318.383
Pt5g016650	192.711	-1.67181	0.146124	-11.4411	2.60688e-30	2.27519e-29	302.543	278.023	299.479	93.8197	92.4908	89.9089
Pt1g009590	209.098	-1.63165	0.142721	-11.4325	2.87814e-30	2.50969e-29	314.607	292.851	341.047	102.447	108.437	95.1977
Pt9g020370	86.7826	-2.94823	0.257915	-11.4311	2.92542e-30	2.54978e-29	158.696	149.206	153.046	22.6461	15.9467	21.155
Pt8g002730	75.3056	-3.76629	0.330516	-11.3952	4.4194e-30	3.83821e-29	117.862	158.473	144.543	11.8623	10.6311	8.46202
Pt5g008310	335.199	-1.30174	0.114367	-11.3821	5.1349e-30	4.44972e-29	494.648	448.544	487.48	213.521	201.991	165.009
Pt6g013580	181.739	-1.74461	0.153509	-11.3648	6.25724e-30	5.41028e-29	267.277	290.998	281.529	83.0358	93.5539	74.0426
PtUn036630	456.043	-1.07562	0.0947218	-11.3556	6.958e-30	6.01086e-29	606.013	632.04	617.852	273.91	279.599	326.845
Pt5g017830	290.843	-1.3498	0.118872	-11.3551	6.99903e-30	6.04363e-29	389.779	439.277	424.183	177.934	156.278	157.605
PtUn020460	90.4427	-5.79581	0.510836	-11.3457	7.78719e-30	6.71529e-29	172.616	166.814	193.669	1.07839	3.18934	5.28876
Pt7g016190	477.68	-1.01214	0.0894126	-11.3199	1.04627e-29	9.00261e-29	648.703	657.989	609.35	312.732	316.808	320.499
Pt5g024120	488.561	-1.00587	0.0889113	-11.3132	1.12861e-29	9.70259e-29	634.783	652.428	669.812	305.184	340.196	328.961
Pt7g006400	489.177	-1.02959	0.0911733	-11.2927	1.42573e-29	1.22407e-28	682.113	672.817	615.018	320.281	341.259	303.575
Pt4g018270	313.887	-1.32119	0.117097	-11.2828	1.595e-29	1.3682e-28	475.159	445.764	424.183	158.523	201.991	177.702
Pt6g014940	79.0392	-5.17282	0.458852	-11.2734	1.77596e-29	1.52208e-28	179.113	152.913	129.428	3.23516	5.31556	4.23101
Pt3g025800	370.052	-9.43686	0.837219	-11.2717	1.81095e-29	1.55045e-28	723.875	748.81	744.446	0	1.06311	2.1155
Pt8g000230	203.555	-1.64888	0.146402	-11.2627	2.00471e-29	1.71212e-28	306.255	284.511	335.379	87.3494	102.059	105.775
Pt9g011600	442.497	-1.04404	0.0927474	-11.2569	2.14271e-29	1.82918e-28	606.941	584.776	596.124	297.635	296.608	272.9
Pt6g019540	471.847	-1.01212	0.0899245	-11.2552	2.18417e-29	1.86375e-28	612.51	628.333	651.863	315.968	299.798	322.614
Pt1g015550	76.5182	-3.24784	0.289247	-11.2286	2.95165e-29	2.51534e-28	134.566	134.378	146.433	15.0974	14.8836	13.7508
Pt2g009780	110.51	-2.43696	0.217214	-11.2191	3.28467e-29	2.79548e-28	177.257	199.25	183.277	26.9597	30.8303	45.4833
Pt3g036340	307.596	-1.32044	0.117718	-11.2169	3.36699e-29	2.86304e-28	423.188	429.083	465.751	155.288	197.739	174.529
Pt2g009730	314.934	-1.25545	0.111963	-11.2131	3.51634e-29	2.98874e-28	433.397	443.911	454.414	193.031	195.613	169.24
Pt7g018100	145.375	-1.95242	0.174672	-11.1777	5.24409e-29	4.43599e-28	239.436	228.906	224.845	52.841	69.1023	57.1186
Pt2g029160	355.332	-1.20072	0.107443	-11.1755	5.37498e-29	4.54475e-28	497.432	488.394	499.761	219.991	237.074	189.338
Pt5g008830	101.571	-2.59873	0.232798	-11.163	6.18358e-29	5.21489e-28	198.602	172.374	152.101	25.8813	35.0827	25.386
Pt2g005920	103.94	-6.36779	0.570751	-11.1569	6.62962e-29	5.58623e-28	219.019	222.419	174.775	1.07839	1.06311	5.28876
Pt1g013250	239.885	-1.45397	0.130439	-11.1467	7.42994e-29	6.25249e-28	370.29	329.921	354.273	119.701	136.078	129.046
Pt7g009080	101.771	-2.48026	0.222668	-11.1388	8.1192e-29	6.82957e-28	177.257	173.301	167.217	36.6652	24.4516	31.7326
Pt4g002970	313.225	-1.23332	0.11079	-11.1321	8.75664e-29	7.35942e-28	426.901	444.837	446.857	180.091	184.982	195.684
Pt2g011440	151.444	-1.93229	0.173607	-11.1303	8.93605e-29	7.50697e-28	254.284	241.88	223.901	57.1545	56.345	75.1004
Pt9g007270	84.2223	-2.99033	0.269016	-11.1158	1.05086e-28	8.81288e-28	133.638	159.4	155.88	14.019	17.0098	25.386
Pt6g008450	70.1729	-4.66205	0.420027	-11.0994	1.26292e-28	1.05731e-27	134.566	132.524	137.93	7.54871	1.06311	7.40426
PtUn008180	251.726	-1.42608	0.128487	-11.099	1.26815e-28	1.06077e-27	356.369	346.602	397.731	146.661	132.889	130.103
Pt3g000030	75.814	-5.23939	0.472335	-11.0925	1.36362e-28	1.13917e-27	154.055	146.426	142.654	5.39194	2.12622	4.23101
Pt3g007240	83.0911	-5.6712	0.512022	-11.0761	1.63855e-28	1.3671e-27	165.192	159.4	164.383	2.15677	2.12622	5.28876
Pt2g014160	329.351	-9.26835	0.837743	-11.0635	1.88648e-28	1.57126e-27	659.84	639.454	673.591	2.15677	1.06311	0
Pt8g001820	455.761	-1.02756	0.0928927	-11.0618	1.92268e-28	1.59937e-27	607.869	605.164	621.631	287.929	327.439	284.535
Pt1g018300	244.797	-1.57154	0.142087	-11.0604	1.95251e-28	1.62349e-27	409.268	328.068	361.831	99.2116	133.952	136.45
Pt7g003290	96.522	-2.51181	0.227101	-11.0603	1.95383e-28	1.62389e-27	160.552	165.887	166.272	31.2732	28.704	26.4438
Pt9g014350	75.0623	-3.29799	0.298526	-11.0476	2.25171e-28	1.86829e-27	137.351	126.037	145.488	8.6271	15.9467	16.924
Pt1g019450	269.857	-1.38292	0.125371	-11.0306	2.72067e-28	2.25165e-27	399.059	360.504	410.957	132.642	153.088	162.894
Pt4g003420	385.702	-1.09865	0.0996556	-11.0245	2.91137e-28	2.40744e-27	533.626	531.025	512.988	230.775	248.768	257.034
Pt8g002840	474.357	-1.02325	0.0928987	-11.0147	3.24743e-28	2.68191e-27	615.294	639.454	652.807	332.143	279.599	326.845
Pt6g008120	70.6828	-3.72247	0.338815	-10.9868	4.42573e-28	3.6473e-27	116.934	120.477	156.825	9.70549	11.6942	8.46202
Pt3g014530	110.593	-6.68233	0.608785	-10.9765	4.95763e-28	4.07876e-27	218.091	206.664	232.403	2.15677	2.12622	2.1155
Pt9g012990	331.647	-1.19947	0.109315	-10.9726	5.17644e-28	4.25698e-27	477.015	470.786	438.354	208.129	209.433	186.164
PtUn028360	66.8391	-4.15498	0.378804	-10.9687	5.40655e-28	4.44435e-27	125.286	127.891	126.594	4.31355	5.31556	11.6353
Pt5g009860	92.4873	-2.61449	0.238575	-10.9588	6.02986e-28	4.95048e-27	154.055	155.693	167.217	32.3516	24.4516	21.155
Pt1g002780	397.889	-1.05935	0.0967532	-10.949	6.7177e-28	5.50066e-27	535.482	543.999	533.772	254.499	255.147	264.438
Pt2g026160	167.022	-1.78056	0.162689	-10.9445	7.05733e-28	5.76975e-27	250.572	267.829	257.911	60.3897	83.9859	81.4469
Pt5g024510	350.195	-1.19125	0.10889	-10.9399	7.42755e-28	6.0648e-27	524.345	455.032	481.811	226.461	197.739	215.781
Pt1g018910	316.567	-1.22033	0.111811	-10.9142	9.86159e-28	8.02539e-27	446.39	419.815	462.917	177.934	193.486	198.857
Pt6g011160	383.169	-1.08377	0.0994922	-10.893	1.24411e-27	1.00994e-26	524.345	518.977	518.656	258.813	232.822	245.398
Pt8g008060	242.421	-1.39936	0.128532	-10.8872	1.32612e-27	1.07561e-26	347.089	336.408	371.278	127.25	130.763	141.739
PtUn033490	302.13	-1.39305	0.127965	-10.8862	1.34149e-27	1.08762e-26	449.174	419.815	444.022	156.366	137.142	206.262
Pt4g003050	483.224	-1.05845	0.0972497	-10.8838	1.37653e-27	1.11511e-26	602.301	685.791	670.757	301.948	352.953	285.593
Pt7g000120	73.3222	-3.21982	0.296113	-10.8736	1.53959e-27	1.24617e-26	146.631	129.744	120.925	12.9406	14.8836	14.8085
PtUn005440	177.555	-1.66951	0.153545	-10.8731	1.54838e-27	1.25276e-26	283.054	275.243	252.242	79.8007	91.4277	83.5624
Pt8g007520	240.019	-1.41698	0.130467	-10.8608	1.77094e-27	1.42986e-26	376.786	329.921	341.047	129.406	125.447	137.508
Pt2g022040	184.529	-1.62647	0.149805	-10.8573	1.84128e-27	1.48605e-26	270.989	271.536	293.811	87.3494	98.8695	84.6202
Pt2g026290	241.031	-1.37683	0.126818	-10.8567	1.85242e-27	1.49442e-26	355.441	343.822	344.826	139.112	130.763	132.219
Pt7g013130	1340.72	-12.7767	1.17887	-10.8381	2.27135e-27	1.82635e-26	2635.65	2678.29	2729.32	0	0	1.05775
Pt2g019700	65.4082	-4.19869	0.387553	-10.8338	2.37984e-27	1.912e-26	120.646	136.231	115.257	9.70549	6.37867	4.23101
Pt1g021430	248.185	-1.37259	0.126944	-10.8126	3.00116e-27	2.40524e-26	344.305	358.65	371.278	139.112	148.836	126.93
Pt1g003190	92.2609	-6.1924	0.573432	-10.7988	3.48597e-27	2.78921e-26	199.53	155.693	190.835	5.39194	0	2.1155
Pt9g010860	89.6333	-2.58627	0.240276	-10.7637	5.10502e-27	4.07129e-26	156.84	145.499	158.714	22.6461	30.8303	23.2705
Pt1g006370	90.3033	-2.57478	0.239255	-10.7617	5.22238e-27	4.16318e-26	154.055	146.426	163.438	30.1948	21.2622	26.4438
Pt2g024790	87.1367	-2.65978	0.247158	-10.7614	5.2343e-27	4.17098e-26	160.552	152.913	137.93	23.7245	20.1991	27.5016
Pt6g006420	385.697	-1.06156	0.0986545	-10.7604	5.2949e-27	4.21583e-26	517.849	538.439	508.264	249.108	250.895	249.629
Pt5g006730	250.077	-1.38343	0.128594	-10.7581	5.42566e-27	4.31818e-26	387.923	363.284	333.489	130.485	147.773	137.508
Pt9g001050	346.479	-1.12835	0.104932	-10.7531	5.73152e-27	4.55789e-26	480.727	486.541	459.138	211.364	213.686	227.417
Pt8g005390	145.639	-1.85923	0.173088	-10.7416	6.49266e-27	5.15477e-26	241.292	212.224	231.458	70.0952	58.4712	60.2919
Pt5g004460	161.755	-1.80946	0.168712	-10.7252	7.75522e-27	6.14966e-26	273.773	219.638	261.69	75.4871	62.7236	77.2159
Pt2g017990	65.0522	-3.89823	0.363849	-10.7139	8.76324e-27	6.94053e-26	109.509	134.378	121.87	10.7839	4.25245	9.51977
Pt5g009150	100.838	-6.54819	0.611782	-10.7035	9.80383e-27	7.75838e-26	207.882	213.151	177.609	1.07839	4.25245	1.05775
Pt6g003870	66.8515	-4.80508	0.449673	-10.6857	1.18712e-26	9.37163e-26	124.358	128.817	134.151	1.07839	2.12622	10.5775
Pt7g009630	82.5322	-2.78005	0.2603	-10.6802	1.26024e-26	9.93678e-26	130.854	144.572	156.825	23.7245	15.9467	23.2705
Pt7g003200	64.694	-4.64406	0.435299	-10.6687	1.42661e-26	1.12124e-25	137.351	112.136	123.759	4.31355	5.31556	5.28876
Pt1g006180	67.0024	-3.38133	0.317278	-10.6573	1.61158e-26	1.26458e-25	118.79	121.404	126.594	14.019	10.6311	10.5775
Pt6g003130	68.5769	-3.32585	0.312164	-10.6542	1.66711e-26	1.30658e-25	122.502	126.964	124.704	11.8623	8.5049	16.924
PtUn006150	412.31	-1.08085	0.101466	-10.6524	1.69943e-26	1.33083e-25	563.323	537.512	579.118	230.775	290.23	272.9
Pt2g014080	67.8743	-5.0756	0.476538	-10.651	1.72518e-26	1.34992e-25	132.71	137.158	125.649	4.31355	2.12622	5.28876
Pt3g031480	379.12	-1.12762	0.105877	-10.6503	1.73833e-26	1.35966e-25	506.712	503.222	550.777	217.834	227.506	268.669
Pt5g017360	78.3545	-2.81075	0.264077	-10.6437	1.86647e-26	1.45872e-25	132.71	141.792	136.986	19.411	18.0729	21.155
Pt5g021970	116.379	-2.1128	0.198577	-10.6397	1.94734e-26	1.52071e-25	186.537	199.25	181.388	42.0571	38.272	50.7721
Pt7g012650	159.266	-7.80137	0.733264	-10.6392	1.95729e-26	1.52725e-25	312.751	342.895	295.7	0	3.18934	1.05775
Pt7g005780	64.9844	-3.64975	0.343396	-10.6284	2.19883e-26	1.71503e-25	122.502	113.99	124.704	5.39194	9.56801	13.7508
Pt4g022780	285.539	-1.28739	0.121155	-10.626	2.25626e-26	1.75913e-25	372.146	407.768	435.52	158.523	158.404	180.876
PtUn012830	64.187	-4.0939	0.38528	-10.6258	2.26119e-26	1.76227e-25	118.79	124.184	120.925	2.15677	5.31556	13.7508
Pt6g001850	158.351	-7.79247	0.733918	-10.6176	2.46753e-26	1.92077e-25	318.319	281.73	345.771	2.15677	2.12622	0
Pt3g026960	428.423	-1.03327	0.0973313	-10.616	2.51165e-26	1.95434e-25	571.676	551.413	603.681	292.243	296.608	254.918
Pt6g003920	178.921	-1.77135	0.166975	-10.6085	2.7219e-26	2.11456e-25	285.838	227.979	316.484	85.1926	85.049	72.9849
Pt7g018650	92.5285	-2.61592	0.2468	-10.5994	3.00028e-26	2.3299e-25	137.351	152.913	187.056	24.8029	31.8934	21.155
Pt5g011150	306.522	-1.21179	0.114367	-10.5957	3.12152e-26	2.42213e-25	412.052	409.621	462.917	185.483	190.297	178.76
Pt7g003750	68.2997	-3.27448	0.309339	-10.5854	3.48199e-26	2.69647e-25	114.15	129.744	127.538	10.7839	15.9467	11.6353
Pt2g026280	77.4169	-3.01291	0.28486	-10.5768	3.81719e-26	2.9502e-25	126.214	153.84	133.207	18.3326	23.3885	9.51977
Pt7g012200	62.5353	-3.90556	0.369749	-10.5627	4.43509e-26	3.41828e-25	121.574	117.697	112.423	11.8623	4.25245	7.40426
PtUn026260	1066.48	-12.4466	1.17907	-10.5562	4.7533e-26	3.66208e-25	2115.01	2172.29	2110.52	1.07839	0	0
Pt1g010510	66.5434	-4.91671	0.466231	-10.5456	5.32045e-26	4.09419e-25	145.703	103.795	136.986	3.23516	4.25245	5.28876
Pt6g003930	67.5286	-3.25642	0.308795	-10.5456	5.3246e-26	4.09577e-25	123.43	115.843	127.538	10.7839	14.8836	12.693
Pt5g011380	81.3063	-2.6733	0.253825	-10.5321	6.14678e-26	4.7189e-25	135.495	147.352	138.875	22.6461	20.1991	23.2705
Pt5g006690	69.2609	-5.2467	0.498239	-10.5305	6.25073e-26	4.79682e-25	155.912	119.55	129.428	4.31355	3.18934	3.17326
Pt7g005470	61.5295	-4.02845	0.382713	-10.5261	6.55241e-26	5.02635e-25	117.862	122.33	107.699	4.31355	9.56801	7.40426
Pt4g020590	88.5777	-2.76132	0.262485	-10.5199	6.99185e-26	5.35503e-25	141.991	151.986	169.106	28.0381	29.7671	10.5775
Pt7g009260	122.256	-2.14321	0.204041	-10.5038	8.29908e-26	6.34377e-25	178.185	216.858	203.117	38.8219	59.5343	37.0213
Pt5g007930	61.9771	-4.19887	0.399929	-10.4991	8.72421e-26	6.65831e-25	105.797	133.451	113.367	9.70549	4.25245	5.28876
Pt3g023320	377.995	-1.11721	0.106706	-10.47	1.18635e-25	9.02245e-25	548.474	510.636	493.148	241.559	264.715	209.435
Pt6g003790	346.488	-1.10812	0.105858	-10.4681	1.21106e-25	9.20681e-25	464.95	477.273	478.033	202.737	219.001	236.936
PtUn011750	63.2776	-3.5509	0.33971	-10.4527	1.42382e-25	1.08074e-24	109.509	126.964	113.367	8.6271	8.5049	12.693
Pt7g017310	119.429	-2.07471	0.198668	-10.4431	1.57586e-25	1.19476e-24	210.666	191.836	176.664	36.6652	51.0294	49.7143
PtUn020390	68.3865	-3.10808	0.298792	-10.4022	2.42392e-25	1.82707e-24	114.15	126.964	126.594	11.8623	14.8836	15.8663
Pt9g012530	96.0606	-2.50335	0.24158	-10.3624	3.67724e-25	2.76111e-24	157.768	166.814	165.327	36.6652	14.8836	34.9058
Pt6g000800	104.876	-2.17513	0.210277	-10.3441	4.45056e-25	3.33152e-24	177.257	158.473	179.498	34.5084	37.2089	42.3101
Pt9g017290	251.259	-1.28232	0.124197	-10.3249	5.43945e-25	4.05311e-24	351.729	360.504	356.163	138.034	143.52	157.605
Pt1g017640	179.274	-1.58614	0.153797	-10.3132	6.14411e-25	4.57294e-24	290.478	264.122	252.242	91.6629	97.8063	79.3314
Pt8g012110	161.557	-1.68103	0.163017	-10.312	6.22056e-25	4.62807e-24	241.292	262.269	235.237	88.4278	74.4179	67.6961
Pt9g002260	202.212	-1.5074	0.146247	-10.3072	6.53634e-25	4.8593e-24	315.535	291.925	290.032	117.544	86.1121	112.122
Pt3g016650	76.289	-2.85963	0.277743	-10.296	7.34718e-25	5.45795e-24	116.934	139.938	145.488	12.9406	24.4516	17.9818
Pt3g022350	66.7356	-5.34813	0.519502	-10.2947	7.44262e-25	5.52464e-24	137.351	130.671	122.815	2.15677	3.18934	4.23101
Pt2g006120	66.7441	-3.15159	0.306484	-10.2831	8.40188e-25	6.22959e-24	116.934	133.451	109.588	11.8623	13.8205	14.8085
Pt9g018960	366.707	-1.09185	0.106236	-10.2776	8.88861e-25	6.58547e-24	540.122	458.739	498.817	227.54	228.569	246.456
Pt4g019250	63.2194	-3.33926	0.32543	-10.2611	1.05541e-24	7.80166e-24	123.43	107.502	114.312	8.6271	11.6942	13.7508
Pt2g018400	71.0551	-2.90789	0.283887	-10.2432	1.27028e-24	9.36866e-24	123.43	118.623	134.151	16.1758	20.1991	13.7508
Pt1g005260	146.285	-1.707	0.16691	-10.2271	1.49999e-24	1.10336e-23	222.731	220.565	228.624	67.9384	68.0392	69.8116
PtUn012320	58.6649	-3.80835	0.372435	-10.2255	1.52384e-24	1.12049e-23	108.581	103.795	116.202	5.39194	7.44179	10.5775
Pt5g009500	81.4105	-2.62198	0.256437	-10.2247	1.5375e-24	1.13011e-23	122.502	139.938	157.77	22.6461	24.4516	21.155
Pt3g036370	77.2651	-2.84937	0.27871	-10.2234	1.55721e-24	1.14417e-23	128.07	125.111	153.991	15.0974	13.8205	27.5016
PtUn009100	60.0523	-4.53104	0.444904	-10.1843	2.32968e-24	1.70532e-23	132.71	94.5279	118.091	8.6271	2.12622	4.23101
Pt3g015110	261.059	-1.28598	0.126301	-10.1819	2.38862e-24	1.74742e-23	363.794	357.723	389.228	163.915	161.593	130.103
Pt9g021390	383.27	-1.01109	0.0994283	-10.169	2.72713e-24	1.99102e-23	515.993	503.222	517.711	270.675	242.39	249.629
Pt2g030070	73.5368	-5.86048	0.576836	-10.1597	3.00032e-24	2.1872e-23	144.775	152.913	136.041	4.31355	1.06311	2.1155
Pt3g015820	77.3421	-2.69986	0.265915	-10.1531	3.20969e-24	2.33808e-23	131.782	140.865	129.428	28.0381	18.0729	15.8663
PtUn013940	164.181	-1.5927	0.156904	-10.1508	3.28741e-24	2.3938e-23	254.284	249.294	236.182	86.271	77.6072	81.4469
Pt1g000700	73.9658	-2.90543	0.286355	-10.1463	3.44317e-24	2.50535e-23	127.142	154.766	109.588	19.411	19.136	13.7508
PtUn025460	71.2463	-2.87738	0.28363	-10.1448	3.49383e-24	2.54127e-23	116.934	122.33	136.986	20.4894	12.7573	17.9818
Pt3g012350	313.325	-1.13753	0.112357	-10.1243	4.31206e-24	3.12941e-23	406.484	442.984	443.078	190.875	184.982	211.55
Pt7g003730	78.2451	-2.72043	0.268708	-10.1241	4.31933e-24	3.13352e-23	126.214	152.913	128.483	19.411	27.6409	14.8085
Pt4g001590	210.949	-1.42454	0.140727	-10.1227	4.38144e-24	3.17622e-23	320.175	287.291	314.595	128.328	114.816	100.486
PtUn009350	80.1827	-2.70396	0.267366	-10.1133	4.82165e-24	3.49145e-23	125.286	154.766	136.986	23.7245	27.6409	12.693
Pt2g003970	62.6954	-3.42619	0.338979	-10.1074	5.12312e-24	3.70562e-23	118.79	123.257	102.031	17.2542	6.37867	8.46202
Pt7g013020	141.842	-1.84212	0.182352	-10.102	5.41508e-24	3.91535e-23	222.731	215.005	227.68	62.5465	77.6072	45.4833
Pt3g041210	123.532	-7.43271	0.73585	-10.1008	5.4769e-24	3.95859e-23	246.86	256.708	233.348	2.15677	1.06311	1.05775
Pt2g029250	69.2659	-2.90155	0.287642	-10.0874	6.28149e-24	4.52337e-23	123.43	130.671	112.423	18.3326	12.7573	17.9818
PtUn014710	151.616	-1.66981	0.165569	-10.0852	6.42052e-24	4.62178e-23	230.155	243.734	218.232	73.3303	77.6072	66.6384
Pt3g026810	60.5748	-3.32135	0.329436	-10.0819	6.6418e-24	4.77402e-23	108.581	106.576	115.257	9.70549	11.6942	11.6353
Pt3g006760	72.0641	-2.86156	0.283893	-10.0797	6.79124e-24	4.87964e-23	118.79	120.477	140.765	23.7245	13.8205	14.8085
Pt6g006270	154.746	-1.66211	0.164984	-10.0744	7.17085e-24	5.1486e-23	245.932	221.492	238.072	78.7223	79.7334	64.5229
Pt2g022990	146.321	-1.70664	0.169688	-10.0575	8.51049e-24	6.10148e-23	212.522	227.052	232.403	77.6439	62.7236	65.5806
Pt9g009350	65.4025	-3.07738	0.307304	-10.0141	1.32111e-23	9.43683e-23	125.286	106.576	119.036	10.7839	11.6942	19.0395
Pt5g015180	374.877	-1.00924	0.100828	-10.0096	1.38358e-23	9.86502e-23	481.655	496.735	524.324	256.656	240.263	249.629
Pt2g019660	133.589	-1.79611	0.179658	-9.99742	1.56417e-23	1.11404e-22	218.091	202.957	201.227	67.9384	51.0294	60.2919
Pt4g001610	281.196	-1.15636	0.115721	-9.99267	1.64093e-23	1.16744e-22	382.354	384.599	397.731	174.699	169.035	178.76
Pt1g012800	128.762	-1.84161	0.184625	-9.97487	1.96353e-23	1.3939e-22	180.969	203.884	219.177	59.3113	56.345	52.8876
PtUn023360	117.093	-2.0251	0.203082	-9.97183	2.02463e-23	1.43623e-22	169.832	178.862	215.398	37.7436	46.7769	53.9453
PtUn034690	144.317	-1.7494	0.175821	-9.94988	2.52487e-23	1.78524e-22	220.875	217.785	228.624	80.8791	64.8499	52.8876
Pt2g002790	190.24	-1.43534	0.144371	-9.94207	2.73099e-23	1.92959e-22	287.694	263.195	282.474	97.0549	105.248	105.775
Pt3g025240	71.7194	-2.75824	0.277928	-9.92428	3.26458e-23	2.30326e-22	122.502	135.305	117.146	12.9406	22.3254	20.0973
PtUn016150	100.684	-2.1349	0.215705	-9.89732	4.27599e-23	3.01031e-22	162.408	151.059	178.554	44.2139	34.0196	33.8481
Pt2g029020	63.9948	-3.00099	0.303225	-9.89688	4.29447e-23	3.02223e-22	118.79	117.697	104.865	11.8623	15.9467	14.8085
Pt1g006950	91.0874	-2.25117	0.227507	-9.89494	4.37857e-23	3.08031e-22	148.487	148.279	154.935	25.8813	37.2089	31.7326
Pt7g009020	150.236	-1.64295	0.166053	-9.89416	4.41317e-23	3.10353e-22	231.083	240.027	211.619	77.6439	72.2916	68.7539
PtUn031680	139.175	-1.74403	0.176347	-9.88973	4.61281e-23	3.24276e-22	191.177	227.979	223.901	65.7816	66.9761	59.2341
Pt2g022220	71.9838	-2.70065	0.273275	-9.88251	4.95772e-23	3.48271e-22	129.926	111.209	133.207	18.3326	18.0729	21.155
Pt3g035370	88.0635	-2.27131	0.230244	-9.86479	5.91588e-23	4.14686e-22	141.063	147.352	149.267	33.43	29.7671	27.5016
Pt6g007640	76.9894	-2.55377	0.2589	-9.86393	5.96688e-23	4.1811e-22	132.71	133.451	128.483	29.1165	19.136	19.0395
Pt3g036750	85.1792	-2.43126	0.246539	-9.86158	6.10788e-23	4.27837e-22	158.696	124.184	148.322	20.4894	29.7671	29.6171
Pt1g022970	169.245	-8.30558	0.842239	-9.86132	6.12415e-23	4.28668e-22	354.513	330.848	326.876	3.23516	0	0
Pt8g000150	77.2446	-2.64096	0.267945	-9.85637	6.43338e-23	4.50152e-22	143.847	124.184	131.317	28.0381	23.3885	12.693
Pt5g021250	75.1773	-6.11825	0.621154	-9.84982	6.86675e-23	4.79959e-22	129.926	139.938	174.775	3.23516	3.18934	0
Pt2g027040	61.2859	-3.10118	0.315026	-9.84419	7.26232e-23	5.07245e-22	116.934	104.722	107.699	10.7839	14.8836	12.693
Pt1g019880	158.188	-1.56385	0.15891	-9.84113	7.4865e-23	5.22529e-22	232.939	233.54	242.795	76.5655	78.6703	84.6202
Pt1g019370	61.6246	-3.15455	0.321343	-9.81678	9.53369e-23	6.62335e-22	111.365	98.2349	122.815	14.019	8.5049	14.8085
Pt7g011760	63.6747	-3.20616	0.326694	-9.81397	9.80327e-23	6.80579e-22	114.15	97.3082	133.207	17.2542	6.37867	13.7508
Pt2g026740	174.683	-1.47481	0.150765	-9.7822	1.34263e-22	9.27487e-22	266.349	248.368	256.021	98.1333	92.4908	86.7357
Pt8g002380	53.9674	-3.90432	0.399172	-9.78104	1.35801e-22	9.37778e-22	101.157	88.0407	114.312	8.6271	6.37867	5.28876
Pt3g002280	69.3944	-2.73465	0.279846	-9.77199	1.48505e-22	1.02478e-21	132.71	113.063	116.202	19.411	14.8836	20.0973
Pt1g007210	206.954	-1.35094	0.138381	-9.76248	1.63119e-22	1.12523e-21	302.543	291.925	297.589	114.309	106.311	129.046
PtUn008860	360.495	-9.98471	1.02378	-9.7528	1.79442e-22	1.23477e-21	704.386	746.956	709.491	1.07839	0	1.05775
Pt3g026240	53.4425	-4.58839	0.470738	-9.74722	1.89594e-22	1.30279e-21	108.581	101.015	98.2517	5.39194	2.12622	5.28876
Pt6g017820	405.038	-1.0245	0.105133	-9.74485	1.94072e-22	1.33262e-21	506.712	518.05	604.626	273.91	243.453	283.478
Pt6g019570	101.818	-2.09012	0.214882	-9.72683	2.31701e-22	1.58765e-21	149.415	166.814	178.554	31.2732	45.7138	39.1368
Pt9g008900	222.302	-1.3343	0.137375	-9.71283	2.6584e-22	1.81711e-21	320.175	294.705	340.102	140.19	127.573	111.064
PtUn018830	75.0934	-2.51252	0.258888	-9.70502	2.87014e-22	1.95979e-21	137.351	126.964	119.036	23.7245	23.3885	20.0973
Pt9g003340	55.9655	-3.35756	0.346196	-9.69845	3.06106e-22	2.08869e-21	98.3727	110.283	97.307	8.6271	9.56801	11.6353
Pt5g012190	54.4528	-3.69145	0.381493	-9.67631	3.80175e-22	2.58867e-21	87.2362	116.77	99.1965	10.7839	7.44179	5.28876
Pt4g008220	53.3026	-4.71493	0.487777	-9.66615	4.19861e-22	2.8569e-21	99.3008	97.3082	111.478	4.31355	2.12622	5.28876
Pt4g018090	163.077	-1.67566	0.173463	-9.66003	4.4572e-22	3.02863e-21	251.5	255.781	238.072	52.841	89.3014	90.9667
Pt4g014610	56.0286	-5.08873	0.527157	-9.65317	4.76577e-22	3.23492e-21	106.725	111.209	108.644	2.15677	6.37867	1.05775
Pt8g012080	256.801	-1.22993	0.127502	-9.64635	5.0935e-22	3.45498e-21	377.714	356.797	345.771	140.19	177.54	142.797
Pt1g018320	58.2125	-5.31988	0.551897	-9.63926	5.45822e-22	3.70108e-21	111.365	106.576	122.815	2.15677	3.18934	3.17326
PtUn000770	62.0278	-2.90946	0.302383	-9.62177	6.47049e-22	4.36775e-21	102.085	115.843	110.533	14.019	13.8205	15.8663
Pt8g001600	299.294	-1.09872	0.114327	-9.61031	7.23326e-22	4.87758e-21	399.987	420.742	403.399	199.502	171.161	200.973
Pt5g012880	129.29	-1.75787	0.183043	-9.60357	7.72253e-22	5.20391e-21	203.242	216.858	178.554	63.6249	56.345	57.1186
Pt6g018500	285.038	-1.15979	0.120923	-9.59114	8.7121e-22	5.86264e-21	374.002	400.354	407.178	158.523	201.991	168.183
Pt9g000010	216.975	-1.28041	0.133526	-9.58927	8.87097e-22	5.96749e-21	298.83	298.412	324.987	127.25	124.384	127.988
Pt1g018980	57.4164	-5.29994	0.553245	-9.57974	9.72892e-22	6.53788e-21	101.157	117.697	117.146	1.07839	3.18934	4.23101
Pt7g008510	79.3832	-2.35614	0.246072	-9.57499	1.01871e-21	6.83869e-21	123.43	138.085	136.986	23.7245	25.5147	28.5593
Pt2g012890	201.209	-1.33149	0.139199	-9.56542	1.11752e-21	7.49943e-21	293.262	286.364	284.363	106.76	124.384	112.122
Pt3g014120	52.5771	-3.71064	0.388369	-9.55444	1.24256e-21	8.31856e-21	107.653	82.4803	102.975	5.39194	7.44179	9.51977
Pt6g000350	128.793	-1.78603	0.187398	-9.5307	1.56222e-21	1.04299e-20	184.681	208.518	205.951	48.5274	53.1556	71.9271
PtUn031000	112.217	-1.83848	0.193511	-9.50065	2.08591e-21	1.38646e-20	181.897	173.301	170.996	46.3707	49.9663	50.7721
Pt1g005430	86.7368	-2.16468	0.228028	-9.49307	2.24321e-21	1.48848e-20	137.351	144.572	143.599	31.2732	31.8934	31.7326
Pt2g019640	55.9118	-3.19329	0.336449	-9.49115	2.28499e-21	1.51517e-20	90.0203	106.576	105.81	11.8623	9.56801	11.6353
Pt2g028990	89.2938	-2.17623	0.229335	-9.4893	2.32582e-21	1.5412e-20	141.991	143.645	153.046	36.6652	24.4516	35.9636
PtUn020830	116.277	-1.84984	0.195021	-9.48533	2.4161e-21	1.60048e-20	184.681	167.741	193.669	58.2329	51.0294	42.3101
Pt9g001620	52.5049	-3.49884	0.368958	-9.48304	2.46992e-21	1.63558e-20	87.2362	97.3082	104.865	9.70549	9.56801	6.34651
Pt1g020660	234.078	-11.221	1.18334	-9.48243	2.48441e-21	1.64461e-20	509.497	470.786	424.183	0	0	0
Pt1g020650	93.8007	-7.03242	0.742416	-9.47234	2.73653e-21	1.80906e-20	166.12	177.008	215.398	2.15677	1.06311	1.05775
Pt6g013910	110.279	-2.06082	0.217634	-9.4692	2.81998e-21	1.86296e-20	161.48	190.909	181.388	34.5084	60.5974	32.7903
Pt3g017840	232.393	-1.21325	0.128176	-9.46555	2.92029e-21	1.92662e-20	337.808	311.386	324.987	141.269	142.457	136.45
Pt9g019020	226.78	-11.1751	1.18283	-9.44769	3.46381e-21	2.28211e-20	444.533	450.398	465.751	0	0	0
Pt1g004520	56.8817	-3.07322	0.325338	-9.44624	3.51233e-21	2.31252e-20	107.653	99.1617	98.2517	10.7839	10.6311	14.8085
Pt3g036940	336.682	-1.05323	0.111521	-9.44422	3.58049e-21	2.3566e-20	419.476	492.101	451.58	227.54	198.802	230.59
Pt3g018540	49.6596	-4.04044	0.427906	-9.44235	3.64516e-21	2.39755e-20	99.3008	88.9675	92.5834	7.54871	7.44179	2.1155
Pt6g002090	115.106	-1.95139	0.207125	-9.4213	4.45548e-21	2.92265e-20	149.415	212.224	187.056	53.9194	44.6507	43.3678
Pt9g004800	50.032	-3.78828	0.402243	-9.41789	4.60242e-21	3.01599e-20	102.085	85.2605	92.5834	7.54871	4.25245	8.46202
Pt7g010270	59.5345	-2.88245	0.307073	-9.38683	6.18326e-21	4.03296e-20	97.4447	106.576	110.533	14.019	14.8836	13.7508
Pt8g009590	142.522	-1.59012	0.169743	-9.36781	7.40501e-21	4.82178e-20	228.299	201.104	212.564	65.7816	71.2285	76.1581
Pt9g014050	184.976	-1.35882	0.145056	-9.36758	7.42144e-21	4.82926e-20	266.349	278.023	254.132	103.525	100.996	106.833
Pt4g020610	148.279	-1.58214	0.169003	-9.36163	7.85192e-21	5.10087e-20	233.867	220.565	212.564	65.7816	69.1023	87.7934
Pt2g009610	97.7593	-2.01755	0.215661	-9.35519	8.34477e-21	5.41384e-20	152.199	151.986	166.272	30.1948	44.6507	41.2523
Pt1g019460	222.024	-1.22653	0.131227	-9.3466	9.05127e-21	5.86245e-20	313.679	297.485	322.152	134.798	128.637	135.392
Pt2g013760	154.327	-1.52353	0.163032	-9.34495	9.19311e-21	5.95036e-20	228.299	219.638	239.016	86.271	83.9859	68.7539
PtUn000390	121.273	-1.82674	0.195703	-9.33421	1.01751e-20	6.57725e-20	195.817	168.668	203.117	54.9978	63.7867	41.2523
Pt5g003050	87.3223	-6.92896	0.742516	-9.33173	1.04155e-20	6.73041e-20	190.249	160.327	169.106	1.07839	0	3.17326
Pt2g006290	57.3334	-5.29776	0.568216	-9.3235	1.12566e-20	7.27149e-20	77.0277	116.77	141.709	1.07839	2.12622	5.28876
Pt2g020300	308.216	-1.09552	0.117522	-9.32182	1.14366e-20	7.38536e-20	412.052	417.962	429.851	189.796	171.161	228.474
PtUn001730	108.887	-1.91981	0.206134	-9.31341	1.23789e-20	7.98595e-20	190.249	170.521	155.88	56.0761	40.3983	40.1946
Pt3g029140	216.704	-1.24445	0.13385	-9.29738	1.43956e-20	9.27159e-20	294.19	317.873	302.313	118.623	132.889	134.334
Pt7g002460	273.208	-2.56552	0.276226	-9.28777	1.5756e-20	1.01378e-19	325.744	556.973	519.601	90.5845	74.4179	71.9271
Pt6g006310	207.658	-1.29143	0.139119	-9.28289	1.64936e-20	1.06089e-19	296.974	290.071	297.589	106.76	137.142	117.41
Pt1g007340	51.2057	-3.52681	0.38005	-9.27984	1.69733e-20	1.09102e-19	107.653	83.407	91.6387	9.70549	4.25245	10.5775
PtUn017970	245.222	-1.18682	0.127924	-9.27754	1.73431e-20	1.11442e-19	331.312	321.58	369.389	154.209	156.278	138.566
Pt9g005500	51.5539	-3.4077	0.367347	-9.27652	1.75108e-20	1.12483e-19	88.1643	99.1617	95.4176	4.31355	10.6311	11.6353
Pt6g002750	103.056	-1.89307	0.20444	-9.25977	2.04876e-20	1.31259e-19	170.76	149.206	167.217	43.1355	44.6507	43.3678
Pt9g017380	66.6848	-2.54165	0.274972	-9.24328	2.39061e-20	1.5301e-19	122.502	108.429	110.533	19.411	19.136	20.0973
Pt1g018380	221.208	-1.46032	0.158194	-9.23119	2.67631e-20	1.71072e-19	292.334	333.628	347.66	103.525	93.5539	156.547
Pt2g026270	48.9621	-4.4576	0.483206	-9.22506	2.8341e-20	1.8098e-19	74.2436	102.869	103.92	1.07839	5.31556	6.34651
Pt2g009190	165.308	-1.44412	0.156698	-9.21596	3.08499e-20	1.96744e-19	223.659	240.954	260.745	83.0358	92.4908	90.9667
Pt7g012170	47.6434	-4.18091	0.453914	-9.21079	3.23727e-20	2.06119e-19	84.4521	79.7	106.754	6.47032	4.25245	4.23101
Pt3g001590	350.608	-1.00105	0.108723	-9.20735	3.34279e-20	2.12768e-19	471.447	452.251	478.977	249.108	250.895	200.973
PtUn008380	103.381	-1.88445	0.204723	-9.20488	3.42064e-20	2.17652e-19	170.76	149.206	168.162	39.9003	45.7138	46.5411
Pt9g016450	53.7936	-5.40052	0.587565	-9.19136	3.87902e-20	2.46497e-19	103.013	112.136	100.141	3.23516	1.06311	3.17326
PtUn028570	178.5	-1.39248	0.151502	-9.19116	3.88616e-20	2.4687e-19	239.436	267.829	268.303	104.604	86.1121	104.717
Pt5g009780	81.1119	-6.82107	0.742912	-9.18153	4.25014e-20	2.69553e-19	160.552	163.107	158.714	3.23516	1.06311	0
Pt9g001870	107.907	-2.03834	0.222141	-9.17587	4.47958e-20	2.83736e-19	176.329	164.034	180.443	31.2732	32.9565	62.4074
Pt5g010880	57.3161	-2.86121	0.312776	-9.14778	5.81168e-20	3.67395e-19	102.085	102.869	97.307	17.2542	10.6311	13.7508
Pt3g015770	151.435	-1.53055	0.167321	-9.14738	5.83286e-20	3.68615e-19	234.795	200.177	239.961	86.271	75.481	71.9271
PtUn002730	141.51	-1.57523	0.172287	-9.14303	6.07271e-20	3.83276e-19	191.177	217.785	226.735	77.6439	64.8499	70.8694
Pt5g009800	247.185	-1.13525	0.124346	-9.12981	6.86178e-20	4.32379e-19	342.449	328.994	347.66	160.68	160.53	142.797
Pt6g008250	92.341	-1.99867	0.218976	-9.12735	7.01995e-20	4.4206e-19	156.84	142.719	143.599	37.7436	31.8934	41.2523
Pt1g000270	103.416	-1.8546	0.203226	-9.12578	7.12224e-20	4.48357e-19	163.336	166.814	155.88	50.6842	43.5876	40.1946
PtUn028250	85.0028	-2.14863	0.23608	-9.1013	8.92598e-20	5.59199e-19	146.631	132.524	136.986	35.5868	22.3254	35.9636
Pt9g002790	48.3111	-4.7117	0.517989	-9.09614	9.36012e-20	5.85645e-19	90.0203	81.5535	107.699	0	3.18934	7.40426
Pt2g019410	99.9954	-1.9131	0.210663	-9.08131	1.07275e-19	6.7034e-19	169.832	145.499	158.714	46.3707	44.6507	34.9058
Pt9g012360	119.961	-1.78419	0.19652	-9.07891	1.09667e-19	6.85068e-19	171.688	203.884	182.333	39.9003	63.7867	58.1764
Pt9g003190	332.74	-1.01808	0.112187	-9.07483	1.13857e-19	7.10786e-19	420.404	446.691	469.53	212.442	198.802	248.572
Pt8g009260	101.788	-1.97791	0.218018	-9.07226	1.16577e-19	7.27305e-19	142.919	177.935	166.272	38.8219	31.8934	52.8876
Pt9g018740	76.529	-2.33964	0.257968	-9.0695	1.19567e-19	7.45715e-19	149.415	114.916	119.036	30.1948	25.5147	20.0973
Pt1g013080	183.07	-1.3371	0.147433	-9.06923	1.19861e-19	7.47313e-19	257.996	250.221	278.695	109.996	107.374	94.1399
Pt7g018250	70.8062	-2.46948	0.272862	-9.0503	1.42572e-19	8.87209e-19	127.142	126.037	106.754	14.019	22.3254	28.5593
Pt9g016870	267.988	-1.07238	0.118629	-9.03979	1.5698e-19	9.75313e-19	366.578	366.991	356.163	167.15	184.982	166.067
Pt3g035040	207.239	-1.23855	0.13704	-9.03787	1.5976e-19	9.92096e-19	299.758	290.071	283.419	130.485	128.637	111.064
Pt7g018610	56.8164	-2.88985	0.319974	-9.03151	1.69318e-19	1.04963e-18	104.869	101.015	94.4728	16.1758	7.44179	16.924
Pt7g019620	96.6531	-1.914	0.212058	-9.02584	1.78328e-19	1.10408e-18	141.991	156.62	159.659	45.2923	39.3352	37.0213
PtUn008370	57.7637	-2.87493	0.319023	-9.01166	2.02956e-19	1.25417e-18	119.718	90.821	94.4728	11.8623	18.0729	11.6353
Pt3g015890	69.2054	-2.42816	0.269746	-9.00162	2.22405e-19	1.37185e-18	103.013	115.843	131.317	21.5677	24.4516	19.0395
Pt4g004160	61.2241	-6.08556	0.676725	-8.99266	2.41315e-19	1.48511e-18	120.646	121.404	119.981	1.07839	1.06311	3.17326
Pt3g029090	108.856	-1.82347	0.203541	-8.95871	3.28488e-19	2.01396e-18	154.055	193.69	161.549	40.9787	52.0925	50.7721
Pt3g020890	151.959	-10.5975	1.1852	-8.94152	3.83868e-19	2.34981e-18	293.262	307.679	310.816	0	0	0
Pt5g013610	44.9943	-3.98919	0.446359	-8.93718	3.99228e-19	2.4423e-18	74.2436	84.3338	95.4176	3.23516	8.5049	4.23101
Pt3g036570	45.2436	-4.21413	0.471633	-8.9352	4.06435e-19	2.48561e-18	94.6606	78.7733	84.0808	9.70549	2.12622	2.1155
Pt6g015490	93.4397	-1.90191	0.212995	-8.92937	4.28423e-19	2.6168e-18	143.847	150.133	148.322	37.7436	40.3983	40.1946
Pt3g041260	203.803	-9.16072	1.02636	-8.92546	4.43861e-19	2.7094e-18	404.628	399.427	416.625	1.07839	0	1.05775
Pt6g010500	196.401	-1.45687	0.16334	-8.91923	4.69531e-19	2.86251e-18	247.788	290.998	324.987	101.368	130.763	82.5047
Pt1g000470	53.9151	-2.98606	0.335559	-8.89875	5.64785e-19	3.43251e-18	98.3727	101.942	86.915	10.7839	18.0729	7.40426
Pt4g017610	297.232	-1.00199	0.112741	-8.8875	6.2501e-19	3.79498e-18	393.491	412.401	383.56	194.11	209.433	190.395
Pt5g008170	82.1771	-2.08924	0.235264	-8.88042	6.66086e-19	4.03811e-18	145.703	127.891	125.649	31.2732	27.6409	34.9058
Pt2g022250	62.5835	-2.52974	0.285428	-8.86299	7.78971e-19	4.70784e-18	96.5167	113.063	110.533	15.0974	19.136	21.155
Pt2g020410	133.98	-1.57921	0.178358	-8.85418	8.43012e-19	5.09173e-18	183.753	190.909	227.68	67.9384	63.7867	69.8116
Pt2g003470	136.04	-1.55783	0.176159	-8.8433	9.293e-19	5.60943e-18	186.537	223.345	199.338	77.6439	65.913	63.4651
Pt6g015150	251.354	-1.13236	0.12807	-8.84167	9.43021e-19	5.69049e-18	340.592	354.943	340.102	169.307	131.826	171.356
Pt9g017340	168.414	-1.37964	0.156049	-8.84108	9.47945e-19	5.71844e-18	245.004	228.906	256.021	102.447	79.7334	98.3709
Pt5g019890	47.8853	-5.22871	0.592663	-8.8224	1.12029e-18	6.74145e-18	88.1643	101.942	89.7492	2.15677	2.12622	3.17326
Pt9g005840	75.0347	-2.21119	0.250761	-8.81794	1.1658e-18	7.0088e-18	139.207	118.623	112.423	25.8813	25.5147	28.5593
Pt1g009810	50.1476	-3.01821	0.342358	-8.81595	1.18674e-18	7.13028e-18	88.1643	88.9675	90.6939	11.8623	8.5049	12.693
Pt5g016250	191.567	-9.07131	1.02913	-8.81458	1.2014e-18	7.21615e-18	314.607	418.889	413.791	0	0	2.1155
Pt7g016890	46.6957	-3.31429	0.376334	-8.80676	1.2881e-18	7.72266e-18	89.0923	89.8942	75.5783	9.70549	7.44179	8.46202
Pt2g015780	267.657	-1.14833	0.130462	-8.80208	1.34302e-18	8.047e-18	369.362	373.478	363.72	193.031	130.763	175.587
Pt1g000110	207.943	-1.21104	0.137727	-8.79307	1.45533e-18	8.70919e-18	283.054	308.606	279.64	125.093	114.816	136.45
Pt9g004450	185.28	-9.023	1.0273	-8.78325	1.58818e-18	9.49258e-18	344.305	389.233	376.002	1.07839	1.06311	0
Pt4g021780	177.815	-1.34254	0.152878	-8.78181	1.60869e-18	9.61225e-18	248.716	257.635	258.856	100.29	83.9859	117.41
Pt9g006290	121.311	-1.62538	0.185907	-8.74302	2.26966e-18	1.35038e-17	194.889	170.521	184.222	67.9384	57.4081	52.8876
Pt3g025590	44.0715	-4.73076	0.541113	-8.74264	2.27728e-18	1.3545e-17	90.0203	75.0663	89.7492	2.15677	6.37867	1.05775
Pt2g010040	125.114	-1.56322	0.178819	-8.74189	2.29252e-18	1.36315e-17	187.465	180.715	192.725	60.3897	68.0392	61.3496
Pt7g007970	61.6101	-2.71028	0.310397	-8.73167	2.50934e-18	1.48799e-17	100.229	126.964	93.5281	8.6271	23.3885	16.924
Pt3g012980	49.8356	-3.00908	0.344852	-8.72572	2.64488e-18	1.56675e-17	83.524	88.9675	93.5281	7.54871	11.6942	13.7508
Pt2g016030	54.1957	-2.76902	0.317665	-8.71677	2.86241e-18	1.69375e-17	96.5167	99.1617	87.8597	17.2542	10.6311	13.7508
Pt7g012040	103.077	-1.79052	0.205554	-8.71072	3.01952e-18	1.78618e-17	158.696	154.766	166.272	49.6058	53.1556	35.9636
Pt2g022300	56.8957	-2.72729	0.313159	-8.70894	3.06721e-18	1.81384e-17	101.157	104.722	90.6939	14.019	21.2622	9.51977
PtUn026870	43.2757	-4.70414	0.540353	-8.70569	3.15658e-18	1.86443e-17	85.3801	80.6268	84.0808	2.15677	1.06311	6.34651
Pt7g013500	46.8991	-3.19362	0.366846	-8.70562	3.15846e-18	1.86497e-17	87.2362	89.8942	76.523	9.70549	10.6311	7.40426
Pt1g015880	188.466	-1.32731	0.152481	-8.70472	3.18361e-18	1.87925e-17	235.723	277.097	295.7	119.701	108.437	94.1399
Pt5g015150	234.261	-1.13199	0.130072	-8.70282	3.23751e-18	1.90991e-17	309.967	311.386	343.881	146.661	133.952	159.721
Pt3g028520	220.689	-1.15865	0.133155	-8.70152	3.27457e-18	1.93119e-17	304.399	306.752	303.258	147.739	142.457	119.526
PtUn011580	94.3761	-2.00178	0.230105	-8.69943	3.33541e-18	1.96648e-17	129.926	143.645	179.498	45.2923	39.3352	28.5593
Pt6g011510	245.083	-1.0986	0.126339	-8.69567	3.4479e-18	2.03219e-17	326.672	324.361	351.439	146.661	172.224	149.143
Pt7g017320	43.152	-4.1441	0.476852	-8.69053	3.60742e-18	2.12364e-17	86.3082	96.3814	62.3521	5.39194	3.18934	5.28876
Pt4g017290	41.9246	-4.22271	0.486268	-8.68391	3.82407e-18	2.24982e-17	89.0923	75.0663	74.6335	2.15677	4.25245	6.34651
Pt4g012520	246.084	-1.08363	0.124956	-8.6721	4.2424e-18	2.48994e-17	332.24	327.141	343.881	143.426	170.098	159.721
Pt2g016800	151.076	-1.41312	0.163139	-8.66202	4.63486e-18	2.71456e-17	200.458	226.126	232.403	87.3494	78.6703	81.4469
Pt7g011160	131.575	-1.52487	0.176222	-8.6531	5.0121e-18	2.93287e-17	209.738	186.276	189.89	61.4681	66.9761	75.1004
Pt3g027170	91.3216	-1.99681	0.230843	-8.65007	5.14669e-18	3.01072e-17	154.983	158.473	124.704	35.5868	27.6409	46.5411
Pt4g009550	288.924	-1.00771	0.116532	-8.64753	5.26277e-18	3.0777e-17	362.866	419.815	375.057	191.953	188.171	195.684
Pt4g021260	41.7565	-4.21692	0.488451	-8.63325	5.96328e-18	3.47487e-17	89.0923	77.8465	70.8546	1.07839	6.37867	5.28876
Pt2g004050	49.5267	-2.94756	0.341717	-8.62574	6.36789e-18	3.70732e-17	89.0923	88.0407	85.9703	7.54871	12.7573	13.7508
Pt9g007200	159.616	-1.36716	0.158641	-8.61797	6.81533e-18	3.96427e-17	237.579	239.1	213.509	79.8007	96.7432	90.9667
Pt8g009300	46.6488	-3.12373	0.36278	-8.61054	7.27172e-18	4.22722e-17	77.9558	86.1872	86.915	11.8623	9.56801	7.40426
Pt9g000480	81.8304	-2.00159	0.232579	-8.60606	7.5617e-18	4.39317e-17	137.351	123.257	132.262	34.5084	27.6409	35.9636
Pt9g015490	53.4249	-2.74535	0.319098	-8.60349	7.73255e-18	4.48975e-17	96.5167	93.6012	88.8045	15.0974	17.0098	9.51977
Pt3g035010	42.2279	-4.66614	0.542411	-8.6026	7.79335e-18	4.52372e-17	79.8119	71.3593	92.5834	4.31355	2.12622	3.17326
Pt7g015360	256.001	-1.04596	0.121609	-8.60094	7.9067e-18	4.58678e-17	363.794	327.141	343.881	168.228	163.719	169.24
Pt7g005770	54.5394	-2.69812	0.313952	-8.59403	8.39683e-18	4.86099e-17	89.0923	103.795	90.6939	10.7839	15.9467	16.924
Pt6g011610	115.069	-10.1964	1.1874	-8.58712	8.91753e-18	5.1609e-17	232.011	232.613	225.79	0	0	0
Pt5g021290	42.9157	-4.69214	0.546999	-8.57797	9.65618e-18	5.58342e-17	101.157	79.7	67.0757	1.07839	4.25245	4.23101
Pt7g010540	76.8435	-2.20506	0.257228	-8.57239	1.0136e-17	5.85391e-17	136.423	117.697	124.704	32.3516	34.0196	15.8663
Pt6g005340	52.6314	-2.76507	0.322618	-8.57071	1.02848e-17	5.93812e-17	94.6606	85.2605	95.4176	9.70549	13.8205	16.924
Pt7g003760	40.7897	-3.83739	0.448226	-8.5613	1.11605e-17	6.43991e-17	74.2436	72.2861	82.1914	6.47032	5.31556	4.23101
Pt2g026590	179.229	-1.3144	0.154037	-8.53302	1.42581e-17	8.2103e-17	263.565	257.635	245.629	125.093	91.4277	92.0244
Pt2g020230	42.0229	-3.68986	0.432804	-8.52547	1.52192e-17	8.7534e-17	85.3801	83.407	65.1863	7.54871	7.44179	3.17326
PtUn005580	46.2981	-3.112	0.365338	-8.51814	1.6213e-17	9.30852e-17	82.596	92.6745	73.6888	11.8623	8.5049	8.46202
Pt3g039800	145.643	-1.40126	0.164758	-8.50496	1.8165e-17	1.04017e-16	203.242	202.957	227.68	83.0358	78.6703	78.2736
Pt1g011220	137.505	-1.47188	0.173181	-8.49912	1.91041e-17	1.09234e-16	185.609	224.272	196.503	76.5655	68.0392	74.0426
Pt7g009090	180.144	-1.24287	0.146265	-8.49736	1.93944e-17	1.10829e-16	250.572	241.88	267.358	111.074	108.437	101.544
Pt5g012940	41.2266	-3.96019	0.466144	-8.49563	1.96861e-17	1.12463e-16	90.9484	61.1651	80.3019	5.39194	6.37867	3.17326
Pt8g000850	44.5535	-3.23931	0.381786	-8.48462	2.16426e-17	1.23424e-16	89.0923	70.4326	82.1914	8.6271	10.6311	6.34651
Pt7g012230	40.3877	-4.04201	0.47657	-8.48146	2.22384e-17	1.26747e-16	77.9558	84.3338	66.131	7.54871	2.12622	4.23101
Pt8g002550	105.263	-10.0679	1.18905	-8.46713	2.51517e-17	1.42934e-16	193.033	233.54	205.006	0	0	0
Pt1g018270	190.961	-1.1985	0.141775	-8.45357	2.82539e-17	1.60284e-16	255.212	265.049	277.75	121.858	118.005	107.891
Pt7g020840	74.5781	-2.12967	0.252186	-8.44482	3.0451e-17	1.72447e-16	106.725	119.55	137.93	32.3516	27.6409	23.2705
Pt2g025100	72.7874	-2.11043	0.249918	-8.4445	3.05348e-17	1.72871e-16	106.725	127.891	119.981	28.0381	28.704	25.386
Pt3g012450	39.633	-4.13682	0.490039	-8.44181	3.12456e-17	1.76741e-16	68.6753	72.2861	84.0808	2.15677	4.25245	6.34651
Pt3g032240	42.48	-3.45184	0.408997	-8.43977	3.17959e-17	1.79646e-16	71.4594	71.3593	90.6939	9.70549	5.31556	6.34651
Pt3g001930	39.4103	-4.40424	0.522206	-8.43392	3.34286e-17	1.88652e-16	73.3155	77.8465	74.6335	3.23516	5.31556	2.1155
Pt9g017460	193.417	-9.98252	1.1838	-8.43259	3.38112e-17	1.90756e-16	397.203	397.573	364.665	0	0	1.05775
Pt3g020690	45.4955	-3.14468	0.373224	-8.42572	3.58536e-17	2.02103e-16	83.524	89.8942	71.7994	11.8623	5.31556	10.5775
Pt4g010800	49.0473	-2.93066	0.347908	-8.42366	3.649e-17	2.05572e-16	81.6679	101.015	77.4677	12.9406	7.44179	13.7508
Pt6g013790	106.833	-1.70783	0.202826	-8.42016	3.75986e-17	2.11756e-16	166.12	158.473	166.272	36.6652	57.4081	56.0609
Pt1g002570	43.7927	-3.14704	0.374374	-8.40614	4.23743e-17	2.37967e-16	76.0997	78.7733	81.2466	7.54871	9.56801	9.51977
PtUn024860	99.8918	-9.99209	1.18925	-8.40199	4.38991e-17	2.46459e-16	187.465	195.543	216.343	0	0	0
Pt3g000140	63.4668	-2.36596	0.281719	-8.39831	4.52949e-17	2.54149e-16	100.229	124.184	94.4728	24.8029	18.0729	19.0395
Pt3g022330	103.728	-1.6913	0.201401	-8.39766	4.55459e-17	2.55484e-16	155.912	144.572	174.775	46.3707	49.9663	50.7721
Pt8g006510	104.756	-1.6837	0.200834	-8.38353	5.13647e-17	2.87462e-16	165.192	167.741	146.433	44.2139	47.8401	57.1186
Pt4g020670	125.756	-1.50847	0.180051	-8.37802	5.38266e-17	3.00896e-16	177.257	177.008	204.061	66.86	60.5974	68.7539
Pt1g010250	50.4045	-5.80063	0.692417	-8.37736	5.41263e-17	3.02311e-16	103.013	74.1396	119.981	0	1.06311	4.23101
Pt5g021680	97.7437	-1.79614	0.214449	-8.37561	5.49383e-17	3.06758e-16	134.566	165.887	154.935	36.6652	53.1556	41.2523
Pt1g016310	58.0018	-2.50236	0.29892	-8.37134	5.69677e-17	3.17908e-16	96.5167	96.3814	102.975	11.8623	15.9467	24.3283
Pt7g011230	97.1965	-9.95279	1.1893	-8.36864	5.82847e-17	3.25072e-16	184.681	203.884	194.614	0	0	0
Pt7g005010	124.957	-1.50628	0.180086	-8.36418	6.0535e-17	3.37526e-16	171.688	183.495	199.338	70.0952	61.6605	63.4651
PtUn027590	38.8546	-3.86992	0.463124	-8.35612	6.48124e-17	3.6086e-16	78.8838	74.1396	65.1863	4.31355	5.31556	5.28876
Pt2g011090	238.319	-1.05288	0.126198	-8.34307	7.23846e-17	4.02331e-16	313.679	331.775	319.318	168.228	147.773	149.143
Pt8g009570	118.226	-1.54315	0.18499	-8.34182	7.31529e-17	4.06486e-16	177.257	172.374	178.554	52.841	68.0392	60.2919
PtUn021610	82.5928	-1.92187	0.230531	-8.33671	7.6383e-17	4.24193e-16	119.718	132.524	139.82	38.8219	29.7671	34.9058
Pt4g012600	113.687	-1.58335	0.190278	-8.32128	8.70185e-17	4.8216e-16	177.257	160.327	173.83	60.3897	61.6605	48.6566
Pt1g005810	256.138	-1.02998	0.123911	-8.31229	9.38727e-17	5.19695e-16	343.377	360.504	327.821	149.896	175.414	179.818
Pt2g018580	181.802	-1.20204	0.144649	-8.31004	9.56662e-17	5.29174e-16	263.565	250.221	246.574	103.525	112.69	114.237
Pt5g007870	43.571	-5.31563	0.64033	-8.30139	1.02897e-16	5.68366e-16	81.6679	75.0663	98.2517	4.31355	2.12622	0
Pt6g018860	59.0466	-2.39689	0.288744	-8.3011	1.03155e-16	5.69631e-16	98.3727	96.3814	102.975	19.411	23.3885	13.7508
PtUn010700	174.978	-1.24501	0.150065	-8.29648	1.07245e-16	5.92049e-16	239.436	240.954	257.911	116.466	94.617	100.486
Pt4g022140	72.8356	-7.08341	0.853804	-8.2963	1.07407e-16	5.92772e-16	145.703	147.352	140.765	1.07839	0	2.1155
Pt1g003780	126.142	-1.46198	0.176449	-8.28555	1.17564e-16	6.47549e-16	180.041	185.349	189.89	67.9384	71.2285	62.4074
Pt3g032730	76.7586	-1.96585	0.237619	-8.27309	1.30533e-16	7.17768e-16	122.502	125.111	119.036	34.5084	31.8934	27.5016
Pt3g032160	81.6961	-1.94068	0.235118	-8.25406	1.53101e-16	8.3926e-16	121.574	150.133	117.146	34.5084	35.0827	31.7326
Pt9g005590	47.5808	-2.78084	0.337427	-8.24132	1.70324e-16	9.32364e-16	85.3801	76.9198	86.915	12.9406	11.6942	11.6353
Pt2g019710	52.0906	-2.57974	0.313186	-8.23707	1.76476e-16	9.65497e-16	97.4447	84.3338	85.9703	15.0974	15.9467	13.7508
Pt9g018630	38.5941	-4.53091	0.550641	-8.22843	1.89679e-16	1.0357e-15	89.0923	67.6523	65.1863	5.39194	2.12622	2.1155
Pt2g018960	38.0265	-4.07334	0.495149	-8.2265	1.9276e-16	1.05193e-15	72.3875	80.6268	62.3521	3.23516	7.44179	2.1155
PtUn033990	98.6582	-1.76792	0.214976	-8.22379	1.97175e-16	1.07542e-15	126.214	155.693	175.719	42.0571	47.8401	44.4256
PtUn007880	37.65	-3.82008	0.46482	-8.21841	2.06214e-16	1.12378e-15	66.8192	70.4326	73.6888	6.47032	5.31556	3.17326
PtUn009420	39.1216	-3.57744	0.435704	-8.21071	2.19882e-16	1.19693e-15	73.3155	67.6523	75.5783	9.70549	3.18934	5.28876
Pt4g005530	40.5475	-3.37934	0.411643	-8.20938	2.22332e-16	1.20993e-15	68.6753	86.1872	67.0757	8.6271	5.31556	7.40426
Pt5g011410	51.9331	-2.57403	0.314097	-8.19501	2.50574e-16	1.36097e-15	90.0203	93.6012	83.1361	18.3326	12.7573	13.7508
Pt3g023760	50.1562	-2.68403	0.327878	-8.18606	2.69918e-16	1.46399e-15	94.6606	75.0663	90.6939	14.019	10.6311	15.8663
Pt7g008920	180.181	-1.19674	0.14623	-8.18394	2.74713e-16	1.48876e-15	251.5	266.902	234.293	106.76	110.564	111.064
PtUn037140	59.725	-2.35344	0.287707	-8.18001	2.83827e-16	1.53772e-15	98.3727	90.821	110.533	19.411	14.8836	24.3283
Pt8g006580	37.1011	-4.03563	0.493566	-8.17647	2.92292e-16	1.58227e-15	78.8838	68.5791	62.3521	4.31355	3.18934	5.28876
Pt9g018030	40.5532	-3.45951	0.423122	-8.17616	2.93026e-16	1.5858e-15	65.8912	82.4803	74.6335	10.7839	2.12622	7.40426
PtUn003800	62.6514	-2.22788	0.272677	-8.1704	3.07368e-16	1.66158e-15	96.5167	111.209	102.031	24.8029	19.136	22.2128
Pt9g004930	220.935	-1.0546	0.12918	-8.16383	3.24567e-16	1.75406e-15	304.399	293.778	296.645	143.426	141.394	145.97
Pt7g016340	67.9902	-2.23672	0.274185	-8.15769	3.41483e-16	1.84446e-15	120.646	119.55	96.3623	22.6461	15.9467	32.7903
Pt1g005680	37.4275	-4.18234	0.513088	-8.15131	3.6e-16	1.94179e-15	75.1716	60.2384	77.4677	2.15677	2.12622	7.40426
Pt6g004120	178.006	-1.23184	0.151254	-8.14423	3.81709e-16	2.05661e-15	270.989	244.661	233.348	119.701	95.6801	103.66
Pt2g024130	76.0639	-1.97103	0.242034	-8.14362	3.8364e-16	2.06644e-15	125.286	132.524	105.81	30.1948	31.8934	30.6748
PtUn005010	69.4321	-2.12154	0.260531	-8.14314	3.85156e-16	2.07404e-15	104.869	118.623	115.257	28.0381	18.0729	31.7326
Pt4g020040	76.8475	-1.98887	0.244257	-8.14252	3.87124e-16	2.08406e-15	122.502	139.938	105.81	34.5084	29.7671	28.5593
Pt4g015730	191.869	-1.15239	0.141531	-8.14232	3.87778e-16	2.08643e-15	275.629	257.635	260.745	120.779	108.437	127.988
Pt3g000560	55.8506	-2.54528	0.312798	-8.13715	4.04703e-16	2.1763e-15	94.6606	113.99	77.4677	11.8623	20.1991	16.924
PtUn000950	198.199	-1.13542	0.139538	-8.13698	4.05259e-16	2.17808e-15	279.341	272.463	265.469	109.996	130.763	131.161
Pt3g035970	102.176	-1.67641	0.206098	-8.13402	4.15268e-16	2.23004e-15	143.847	142.719	180.443	46.3707	48.9032	50.7721
Pt5g015030	40.0113	-3.61203	0.444309	-8.12955	4.309e-16	2.31271e-15	80.7399	79.7	61.4073	10.7839	6.37867	1.05775
Pt2g000620	36.674	-4.01647	0.494243	-8.12651	4.41811e-16	2.36996e-15	72.3875	63.0186	71.7994	6.47032	4.25245	2.1155
Pt5g009990	113.128	-1.5262	0.187919	-8.12162	4.59998e-16	2.46549e-15	171.688	168.668	163.438	62.5465	60.5974	51.8298
Pt6g000440	142.969	-1.41074	0.173754	-8.11922	4.69206e-16	2.51284e-15	196.745	210.371	216.343	67.9384	69.1023	97.3132
PtUn030220	156.566	-1.2792	0.157552	-8.11921	4.69217e-16	2.51284e-15	235.723	212.224	217.288	97.0549	91.4277	85.6779
Pt9g017090	40.2432	-5.19936	0.640545	-8.11708	4.77539e-16	2.5567e-15	84.4521	76.9198	73.6888	2.15677	2.12622	2.1155
Pt2g011850	61.517	-2.25421	0.27795	-8.11014	5.05604e-16	2.70547e-15	90.9484	109.356	104.865	19.411	19.136	25.386
Pt2g004030	57.2814	-2.37919	0.29354	-8.10519	5.2665e-16	2.81655e-15	103.941	88.9675	95.4176	14.019	18.0729	23.2705
Pt1g013190	73.5512	-2.06287	0.254582	-8.10296	5.36364e-16	2.86693e-15	125.286	128.817	102.031	20.4894	31.8934	32.7903
Pt5g001490	36.6687	-4.15071	0.512868	-8.09315	5.81414e-16	3.10347e-15	61.251	64.8721	82.1914	2.15677	4.25245	5.28876
Pt5g003990	89.8061	-1.77869	0.21983	-8.09117	5.90924e-16	3.15165e-15	148.487	124.184	144.543	45.2923	34.0196	42.3101
Pt2g030120	78.3991	-9.64265	1.19205	-8.0891	6.01048e-16	3.20477e-15	145.703	161.254	163.438	0	0	0
PtUn015590	36.7151	-3.78186	0.467646	-8.08702	6.11416e-16	3.25827e-15	66.8192	65.7989	72.7441	4.31355	7.44179	3.17326
PtUn022700	76.7997	-9.61309	1.19294	-8.05829	7.73709e-16	4.10409e-15	141.991	172.374	146.433	0	0	0
PtUn004330	74.4907	-1.9955	0.247838	-8.0516	8.17184e-16	4.33116e-15	117.862	125.111	114.312	36.6652	21.2622	31.7326
Pt6g004930	195.696	-1.15662	0.143987	-8.03279	9.52785e-16	5.03346e-15	292.334	265.976	252.242	125.093	106.311	132.219
Pt5g005690	143.572	-1.35626	0.168996	-8.02543	1.01172e-15	5.33759e-15	227.371	189.983	202.172	71.1736	86.1121	84.6202
Pt9g001710	107.291	-1.54613	0.192778	-8.02024	1.05541e-15	5.56355e-15	169.832	154.766	154.935	53.9194	56.345	53.9453
PtUn009120	74.1414	-9.56234	1.19303	-8.01514	1.1001e-15	5.79443e-15	156.84	152.913	135.096	0	0	0
Pt5g018480	83.8285	-1.85627	0.23172	-8.01082	1.13944e-15	5.99519e-15	120.646	125.111	148.322	44.2139	30.8303	33.8481
Pt7g009370	134.796	-1.38487	0.173098	-8.00051	1.23904e-15	6.51573e-15	216.234	189.056	179.498	77.6439	74.4179	71.9271
Pt4g017270	57.1971	-2.3748	0.297358	-7.98632	1.39022e-15	7.30287e-15	83.524	90.821	113.367	20.4894	14.8836	20.0973
Pt1g013320	46.4428	-2.83937	0.356139	-7.97264	1.55317e-15	8.14786e-15	79.8119	85.2605	79.3572	16.1758	13.8205	4.23101
Pt6g012040	222.509	-1.02762	0.128931	-7.97031	1.58274e-15	8.29856e-15	300.687	302.119	292.866	150.974	139.268	149.143
Pt3g007630	84.3659	-1.83491	0.23025	-7.96923	1.59669e-15	8.36718e-15	132.71	142.719	119.981	32.3516	31.8934	46.5411
Pt4g005640	105.763	-1.56958	0.196997	-7.96755	1.61854e-15	8.47942e-15	170.76	162.18	141.709	51.7626	54.2187	53.9453
Pt3g007780	41.5965	-5.51781	0.693192	-7.95999	1.72046e-15	9.0013e-15	88.1643	87.114	68.9652	2.15677	1.06311	2.1155
Pt2g003480	148.167	-1.30569	0.164067	-7.95826	1.74473e-15	9.12581e-15	202.314	204.811	225.79	95.9765	77.6072	82.5047
Pt6g006170	35.4121	-4.09557	0.514758	-7.95631	1.77247e-15	9.26596e-15	63.107	66.7256	70.8546	7.54871	1.06311	3.17326
Pt3g023310	201.796	-1.13178	0.142304	-7.95325	1.81687e-15	9.4955e-15	281.198	267.829	282.474	104.604	141.394	133.277
Pt5g016270	131.743	-9.42781	1.18621	-7.94785	1.89772e-15	9.91011e-15	267.277	259.488	262.634	0	0	1.05775
Pt2g015030	38.1847	-3.63361	0.457392	-7.94418	1.95472e-15	1.01996e-14	80.7399	52.8244	78.4125	9.70549	4.25245	3.17326
Pt3g004020	98.8233	-1.6414	0.206712	-7.94051	2.01351e-15	1.05007e-14	132.71	152.913	163.438	44.2139	46.7769	52.8876
Pt3g025930	128.813	-1.41227	0.17786	-7.94036	2.01597e-15	1.05107e-14	176.329	190.909	194.614	61.4681	81.8597	67.6961
Pt3g038250	201.635	-1.0944	0.137867	-7.93807	2.05346e-15	1.07034e-14	277.485	266.902	279.64	116.466	128.637	140.681
Pt3g036130	188.707	-1.18754	0.149737	-7.93078	2.17767e-15	1.13387e-14	230.155	278.95	277.75	105.682	129.7	110.006
Pt8g004360	121.218	-1.45701	0.183912	-7.9223	2.3315e-15	1.21138e-14	171.688	168.668	192.725	74.4087	58.4712	61.3496
Pt1g021330	44.5399	-2.93172	0.370352	-7.91604	2.45187e-15	1.27222e-14	64.9631	84.3338	86.915	16.1758	8.5049	6.34651
Pt4g012890	47.1575	-2.67032	0.337418	-7.91397	2.49303e-15	1.2922e-14	86.3082	75.993	82.1914	17.2542	8.5049	12.693
Pt5g013520	38.9988	-3.40105	0.430038	-7.90873	2.60033e-15	1.34639e-14	65.8912	68.5791	79.3572	2.15677	5.31556	12.693
Pt5g015090	41.7927	-2.94668	0.372685	-7.90662	2.64477e-15	1.36795e-14	69.6034	84.3338	68.0204	9.70549	10.6311	8.46202
Pt8g010860	35.6761	-4.41314	0.558287	-7.90478	2.684e-15	1.38787e-14	51.9705	76.9198	75.5783	2.15677	5.31556	2.1155
Pt9g007150	172.551	-1.21129	0.153397	-7.89639	2.87094e-15	1.48296e-14	224.587	257.635	240.906	89.5062	107.374	115.295
Pt2g027630	190.747	-1.10301	0.139942	-7.88189	3.22476e-15	1.66264e-14	257.996	265.049	257.911	114.309	127.573	121.641
Pt6g008850	49.7389	-2.54193	0.322517	-7.88153	3.23392e-15	1.66693e-14	75.1716	97.3082	82.1914	17.2542	12.7573	13.7508
Pt1g015600	148.336	-1.27554	0.16189	-7.87904	3.299e-15	1.69958e-14	198.602	219.638	211.619	83.0358	94.617	82.5047
Pt3g001080	94.946	-1.71236	0.217975	-7.85579	3.97249e-15	2.03901e-14	164.264	136.231	136.041	37.7436	39.3352	56.0609
Pt8g001530	39.7089	-3.12292	0.397856	-7.84937	4.18125e-15	2.14278e-14	82.596	59.3116	71.7994	9.70549	6.37867	8.46202
Pt6g016060	182.408	-1.12902	0.144014	-7.83966	4.51762e-15	2.31152e-14	242.22	265.049	243.74	118.623	113.753	111.064
Pt7g012150	242.52	-1.01247	0.12916	-7.8389	4.54524e-15	2.32504e-14	305.327	314.166	353.328	177.934	156.278	148.085
PtUn027980	42.9382	-2.87316	0.366576	-7.83783	4.58406e-15	2.34429e-14	88.1643	68.5791	69.9099	12.9406	10.6311	7.40426
Pt2g014930	250.656	-1.0012	0.127773	-7.83577	4.65972e-15	2.38173e-14	368.434	309.533	324.987	153.131	180.729	167.125
Pt1g011210	38.2516	-3.28684	0.419725	-7.83095	4.84205e-15	2.47427e-14	53.8266	78.7733	75.5783	7.54871	6.37867	7.40426
Pt6g018020	39.0674	-3.09661	0.395753	-7.82461	5.09236e-15	2.5981e-14	73.3155	72.2861	64.2415	10.7839	5.31556	8.46202
Pt4g003820	188.281	-1.10691	0.141673	-7.81309	5.58025e-15	2.84182e-14	267.277	255.781	248.464	111.074	125.447	121.641
Pt7g007160	63.0067	-9.32728	1.19526	-7.80355	6.01889e-15	3.06121e-14	123.43	121.404	133.207	0	0	0
Pt8g012180	128.953	-1.37298	0.176032	-7.79961	6.20998e-15	3.15675e-14	175.4	188.129	194.614	81.9574	66.9761	66.6384
Pt6g004480	119.219	-1.47907	0.18972	-7.79603	6.38877e-15	3.2451e-14	166.12	177.008	183.277	69.0168	72.2916	47.5988
Pt6g016000	49.3003	-2.52663	0.324341	-7.79005	6.69814e-15	3.39608e-14	88.1643	75.0663	88.8045	18.3326	9.56801	15.8663
Pt4g011490	94.2117	-1.60692	0.206309	-7.78886	6.76146e-15	3.42638e-14	145.703	135.305	144.543	48.5274	44.6507	46.5411
Pt3g008350	62.0363	-9.30507	1.19593	-7.78059	7.21864e-15	3.65616e-14	116.006	136.231	119.981	0	0	0
Pt2g011680	96.1616	-1.60269	0.206301	-7.76869	7.93036e-15	4.00935e-14	130.854	149.206	153.991	49.6058	45.7138	47.5988
Pt7g009590	65.0501	-2.03015	0.261452	-7.76491	8.17036e-15	4.12855e-14	110.437	97.3082	105.81	24.8029	22.3254	29.6171
Pt4g000350	64.8473	-2.04888	0.264272	-7.75292	8.98014e-15	4.53421e-14	104.869	114.916	93.5281	29.1165	22.3254	24.3283
Pt3g038380	138.907	-1.29759	0.167467	-7.74832	9.31177e-15	4.69923e-14	211.594	189.983	190.835	80.8791	85.049	75.1004
PtUn006820	181.871	-1.17446	0.151734	-7.74026	9.92126e-15	4.9994e-14	232.011	253.928	270.192	129.406	95.6801	110.006
Pt2g028600	183.801	-1.12557	0.145495	-7.7361	1.0251e-14	5.16119e-14	239.436	240.027	276.805	114.309	115.879	116.353
Pt3g025830	46.3222	-2.64172	0.341588	-7.73365	1.04509e-14	5.25913e-14	83.524	90.821	65.1863	12.9406	14.8836	10.5775
Pt4g018520	87.7206	-1.71897	0.222289	-7.73303	1.05015e-14	5.28321e-14	140.135	149.206	114.312	43.1355	40.3983	39.1368
Pt2g015250	66.1173	-2.03462	0.263643	-7.71734	1.18784e-14	5.95905e-14	123.43	103.795	91.6387	25.8813	25.5147	26.4438
PtUn005760	103.237	-1.61655	0.209554	-7.71426	1.21686e-14	6.10149e-14	163.336	164.961	138.875	38.8219	48.9032	64.5229
Pt6g008560	53.5815	-2.40268	0.311557	-7.71186	1.24e-14	6.21114e-14	91.8764	98.2349	80.3019	9.70549	23.3885	17.9818
Pt3g031690	74.1306	-1.90239	0.246804	-7.70809	1.27715e-14	6.39229e-14	133.638	99.1617	118.091	34.5084	29.7671	29.6171
Pt2g011220	82.8314	-1.72878	0.224479	-7.70131	1.34675e-14	6.73892e-14	131.782	114.916	135.096	39.9003	38.272	37.0213
Pt7g010920	76.4327	-1.81896	0.236482	-7.69177	1.45118e-14	7.25216e-14	109.509	129.744	118.091	30.1948	37.2089	33.8481
Pt3g001000	150.386	-1.28785	0.167589	-7.68456	1.53524e-14	7.66834e-14	213.45	206.664	220.122	70.0952	105.248	86.7357
Pt4g004180	35.711	-3.25965	0.424247	-7.68338	1.54946e-14	7.7354e-14	70.5314	63.0186	60.4626	6.47032	6.37867	7.40426
Pt7g002660	32.7775	-3.84528	0.500675	-7.68019	1.5885e-14	7.92623e-14	56.6107	62.0919	65.1863	3.23516	4.25245	5.28876
PtUn008490	157.079	-1.20081	0.156385	-7.67853	1.60922e-14	8.02761e-14	233.867	211.298	211.619	89.5062	98.8695	97.3132
Pt9g018020	106.57	-1.50751	0.196528	-7.67069	1.7108e-14	8.52342e-14	172.616	147.352	153.046	60.3897	47.8401	58.1764
Pt8g011850	219.227	-1.00596	0.131222	-7.66609	1.77322e-14	8.82764e-14	289.55	292.851	295.7	145.582	158.404	133.277
Pt9g017410	56.2593	-9.16419	1.19787	-7.65039	2.00374e-14	9.95239e-14	119.718	117.697	100.141	0	0	0
Pt9g008780	34.1736	-3.78487	0.494821	-7.64896	2.02611e-14	1.0061e-13	56.6107	77.8465	56.6837	7.54871	1.06311	5.28876
Pt2g025070	104.282	-9.08984	1.18897	-7.64514	2.0872e-14	1.03617e-13	193.033	202.957	228.624	1.07839	0	0
Pt2g002330	55.9709	-2.20936	0.289291	-7.63718	2.2203e-14	1.10112e-13	96.5167	91.7477	87.8597	20.4894	14.8836	24.3283
Pt3g030050	206.928	-1.03476	0.1355	-7.63659	2.23045e-14	1.10588e-13	268.205	275.243	290.976	124.015	140.331	142.797
Pt2g015480	33.106	-4.6791	0.612724	-7.63656	2.23105e-14	1.10589e-13	71.4594	62.0919	57.6284	2.15677	2.12622	3.17326
Pt3g025850	51.5781	-6.58079	0.863036	-7.62517	2.4372e-14	1.20593e-13	99.3008	93.6012	113.367	1.07839	1.06311	1.05775
Pt5g017170	145.677	-1.24641	0.163641	-7.6167	2.60251e-14	1.28545e-13	195.817	216.858	202.172	89.5062	92.4908	77.2159
Pt1g015630	41.2976	-5.83602	0.766264	-7.61621	2.61241e-14	1.28968e-13	90.9484	71.3593	81.2466	0	0	4.23101
Pt5g013570	34.5677	-3.38414	0.444573	-7.61213	2.69621e-14	1.33004e-13	64.9631	69.5058	54.7942	6.47032	7.44179	4.23101
Pt7g020720	39.6557	-2.8609	0.375977	-7.60925	2.75696e-14	1.35932e-13	68.6753	63.0186	77.4677	8.6271	9.56801	10.5775
Pt9g006100	78.1466	-1.87866	0.24702	-7.60528	2.84296e-14	1.39996e-13	139.207	104.722	124.704	31.2732	43.5876	25.386
PtUn003850	50.5712	-2.45261	0.322517	-7.60459	2.85811e-14	1.40706e-13	95.5886	75.0663	85.9703	9.70549	14.8836	22.2128
Pt7g016410	33.7517	-3.65258	0.480397	-7.60326	2.88769e-14	1.42127e-13	70.5314	50.9709	66.131	2.15677	5.31556	7.40426
Pt3g004500	148.945	-1.22566	0.161236	-7.60168	2.92318e-14	1.43765e-13	203.242	221.492	201.227	90.5845	95.6801	81.4469
Pt8g001070	33.9746	-3.45243	0.454217	-7.60085	2.94201e-14	1.44654e-13	55.6827	59.3116	71.7994	5.39194	5.31556	6.34651
Pt8g008910	97.6512	-1.53491	0.201974	-7.59952	2.97223e-14	1.46067e-13	149.415	150.133	136.041	48.5274	48.9032	52.8876
Pt2g025220	120.946	-1.45216	0.191264	-7.59244	3.13942e-14	1.5405e-13	157.768	170.521	203.117	74.4087	66.9761	52.8876
Pt2g027790	33.9091	-3.65904	0.482094	-7.58989	3.20177e-14	1.5707e-13	48.2583	73.2128	67.0757	3.23516	7.44179	4.23101
Pt2g009410	79.5346	-1.89192	0.249386	-7.58633	3.29097e-14	1.61284e-13	136.423	121.404	118.091	29.1165	48.9032	23.2705
PtUn035630	191.716	-1.11314	0.146764	-7.5846	3.33515e-14	1.63326e-13	287.694	237.247	261.69	127.25	106.311	130.103
Pt2g025550	59.9199	-2.09342	0.276334	-7.57568	3.57238e-14	1.74681e-13	98.3727	88.0407	104.865	23.7245	18.0729	26.4438
Pt8g003780	140.165	-1.2903	0.170397	-7.57231	3.6664e-14	1.79188e-13	188.393	219.638	188.946	72.252	80.7965	90.9667
Pt5g024920	39.9146	-5.78504	0.765917	-7.55309	4.25058e-14	2.07271e-13	69.6034	82.4803	83.1361	1.07839	3.18934	0
Pt5g015700	39.16	-2.83951	0.376132	-7.54924	4.37804e-14	2.13167e-13	69.6034	72.2861	64.2415	11.8623	8.5049	8.46202
Pt2g024540	145.894	-1.21642	0.161138	-7.54893	4.38847e-14	2.13622e-13	201.386	213.151	197.448	88.4278	83.9859	90.9667
Pt3g035380	51.9181	-9.04827	1.1993	-7.54463	4.53578e-14	2.20628e-13	101.157	113.99	96.3623	0	0	0
Pt4g008560	36.5417	-3.1345	0.415481	-7.54427	4.54818e-14	2.21175e-13	64.0351	72.2861	60.4626	11.8623	5.31556	5.28876
Pt4g020720	87.9113	-1.62634	0.215666	-7.54103	4.66281e-14	2.26637e-13	124.358	142.719	131.317	46.3707	39.3352	43.3678
Pt5g014210	95.8192	-8.96774	1.18924	-7.5407	4.67455e-14	2.27151e-13	193.961	189.056	190.835	0	1.06311	0
Pt1g014420	96.167	-8.97287	1.18993	-7.54064	4.67665e-14	2.27196e-13	171.688	199.25	205.006	0	0	1.05775
Pt4g010640	47.3933	-2.50391	0.332121	-7.53915	4.73059e-14	2.29703e-13	71.4594	82.4803	87.8597	9.70549	12.7573	20.0973
Pt3g027770	41.7289	-2.76928	0.367574	-7.53393	4.9235e-14	2.38891e-13	79.8119	69.5058	68.9652	16.1758	9.56801	6.34651
Pt1g002630	33.6638	-3.34258	0.444102	-7.5266	5.20801e-14	2.52132e-13	56.6107	63.0186	64.2415	5.39194	5.31556	7.40426
Pt7g016320	160.934	-1.19599	0.159418	-7.50225	6.273e-14	3.03014e-13	210.666	219.638	241.85	112.152	83.9859	97.3132
Pt1g000590	202.554	-1.02292	0.136517	-7.493	6.73174e-14	3.24691e-13	267.277	278.023	269.248	121.858	144.583	134.334
Pt3g030210	32.7727	-4.89421	0.653366	-7.49076	6.84735e-14	3.30185e-13	73.3155	60.2384	56.6837	2.15677	2.12622	2.1155
Pt9g016480	49.7801	-8.98736	1.19994	-7.48983	6.89618e-14	3.32293e-13	103.013	91.7477	103.92	0	0	0
Pt2g011150	63.3996	-2.03569	0.271862	-7.48795	6.9957e-14	3.36923e-13	94.6606	119.55	91.6387	19.411	26.5778	28.5593
Pt4g001840	35.5951	-3.09415	0.413262	-7.48715	7.03879e-14	3.38831e-13	63.107	69.5058	58.5732	6.47032	9.56801	6.34651
Pt3g039060	186.429	-1.05982	0.141624	-7.48334	7.24549e-14	3.48523e-13	245.004	252.075	258.856	127.25	112.69	122.699
Pt9g011090	65.1488	-1.91145	0.255567	-7.47926	7.47447e-14	3.5936e-13	103.013	104.722	101.086	24.8029	29.7671	27.5016
Pt5g008260	101.9	-1.56485	0.20924	-7.47872	7.50484e-14	3.60731e-13	154.983	159.4	142.654	38.8219	48.9032	66.6384
Pt4g004760	30.8738	-3.88703	0.520233	-7.4717	7.91658e-14	3.80196e-13	59.3949	58.3849	55.739	3.23516	5.31556	3.17326
Pt2g009040	159.849	-1.1527	0.154574	-7.45723	8.83614e-14	4.22952e-13	235.723	209.444	216.343	102.447	100.996	94.1399
Pt1g002370	48.3391	-8.94525	1.20075	-7.44974	9.35249e-14	4.47119e-13	103.013	99.1617	87.8597	0	0	0
Pt7g013230	32.1392	-3.69101	0.496157	-7.43919	1.01302e-13	4.83943e-13	52.8986	75.0663	51.0153	4.31355	4.25245	5.28876
Pt3g019000	47.752	-8.92739	1.2005	-7.43638	1.03483e-13	4.94119e-13	93.7325	94.5279	98.2517	0	0	0
Pt9g015840	48.033	-2.52248	0.339221	-7.4361	1.03705e-13	4.9506e-13	75.1716	88.9675	81.2466	23.7245	9.56801	9.51977
Pt6g011670	87.8984	-8.84299	1.1903	-7.42918	1.09271e-13	5.21245e-13	178.185	169.594	178.554	0	0	1.05775
Pt1g021470	167.229	-1.11611	0.150248	-7.42844	1.09883e-13	5.2404e-13	234.795	234.466	217.288	112.152	104.185	100.486
Pt7g010000	142.967	-1.22466	0.165249	-7.41096	1.25385e-13	5.968e-13	202.314	211.298	187.056	92.7413	87.1752	77.2159
Pt2g000530	77.7614	-1.75518	0.23686	-7.4102	1.26105e-13	5.99936e-13	128.998	125.111	105.81	34.5084	42.5245	29.6171
Pt7g004040	38.5542	-2.81316	0.379732	-7.40827	1.27959e-13	6.08607e-13	64.0351	71.3593	67.0757	12.9406	9.56801	6.34651
PtUn034600	50.3784	-2.25935	0.305346	-7.39931	1.36896e-13	6.50007e-13	77.0277	88.9675	84.0808	14.019	19.136	19.0395
PtUn023560	72.3713	-1.83982	0.248804	-7.39464	1.4179e-13	6.72918e-13	122.502	113.99	102.975	22.6461	37.2089	34.9058
Pt1g016220	31.3904	-3.6536	0.494846	-7.38331	1.54402e-13	7.31346e-13	64.9631	52.8244	56.6837	4.31355	7.44179	2.1155
Pt7g007990	48.7179	-2.46448	0.334084	-7.37684	1.62088e-13	7.67193e-13	63.107	92.6745	91.6387	20.4894	13.8205	10.5775
Pt3g038520	49.4489	-2.26101	0.307037	-7.36398	1.78512e-13	8.43909e-13	81.6679	79.7	84.0808	20.4894	15.9467	14.8085
PtUn015210	36.3076	-5.64618	0.768692	-7.34518	2.05477e-13	9.68806e-13	71.4594	75.993	66.131	1.07839	2.12622	1.05775
Pt9g018530	33.5097	-5.19803	0.707923	-7.34264	2.09414e-13	9.86889e-13	63.107	79.7	52.9048	2.15677	3.18934	0
Pt5g009480	115.41	-1.35957	0.185554	-7.32711	2.35169e-13	1.10533e-12	164.264	171.448	162.493	74.4087	63.7867	56.0609
Pt7g003240	141.582	-1.24075	0.169342	-7.32687	2.35584e-13	1.10701e-12	188.393	220.565	188.001	73.3303	88.2383	90.9667
Pt2g020100	84.9385	-1.69221	0.231159	-7.32054	2.46969e-13	1.15856e-12	125.286	126.037	137.93	30.1948	54.2187	35.9636
Pt4g006070	56.8851	-2.05843	0.281293	-7.31774	2.52189e-13	1.18219e-12	98.3727	85.2605	91.6387	18.3326	21.2622	26.4438
Pt2g022740	48.7192	-2.34777	0.320867	-7.31697	2.53638e-13	1.1887e-12	95.5886	77.8465	70.8546	17.2542	19.136	11.6353
PtUn034970	149.266	-1.42512	0.194848	-7.31402	2.59271e-13	1.21364e-12	179.113	283.584	189.89	77.6439	70.1654	95.1977
Pt3g024840	29.4112	-4.29903	0.587923	-7.31223	2.62736e-13	1.22927e-12	53.8266	59.3116	54.7942	3.23516	2.12622	3.17326
Pt9g015590	43.8738	-8.80512	1.2042	-7.31201	2.63176e-13	1.23103e-12	73.3155	95.4547	94.4728	0	0	0
PtUn024090	59.0397	-2.01182	0.275191	-7.31065	2.65854e-13	1.24327e-12	90.0203	88.0407	105.81	23.7245	20.1991	26.4438
Pt2g011020	47.3074	-2.45735	0.336457	-7.3036	2.80163e-13	1.30893e-12	74.2436	67.6523	98.2517	11.8623	20.1991	11.6353
Pt2g013890	50.8091	-2.27516	0.311602	-7.30151	2.84554e-13	1.32912e-12	85.3801	91.7477	75.5783	10.7839	22.3254	19.0395
Pt6g014170	119.326	-1.33037	0.182651	-7.28365	3.24914e-13	1.51365e-12	182.825	162.18	167.217	69.0168	75.481	59.2341
Pt2g028700	67.3763	-7.55908	1.03887	-7.27622	3.43305e-13	1.5959e-12	128.07	140.865	133.207	0	0	2.1155
Pt2g023230	77.7271	-1.79075	0.246271	-7.27144	3.55667e-13	1.65226e-12	127.142	131.598	102.975	40.9787	40.3983	23.2705
Pt7g012050	117.939	-1.35999	0.187031	-7.27144	3.55682e-13	1.65226e-12	167.976	187.202	153.991	71.1736	71.2285	56.0609
Pt8g000550	146.81	-1.19553	0.164549	-7.2655	3.71655e-13	1.72482e-12	220.875	185.349	206.896	95.9765	80.7965	90.9667
Pt2g006650	41.9928	-8.742	1.20351	-7.26377	3.76461e-13	1.74629e-12	83.524	83.407	85.0256	0	0	0
Pt3g003670	35.323	-3.00755	0.414566	-7.2547	4.02559e-13	1.86602e-12	70.5314	52.8244	65.1863	4.31355	8.5049	10.5775
Pt3g037990	29.7806	-3.97753	0.548401	-7.25296	4.07763e-13	1.88924e-12	46.4022	62.0919	59.5179	3.23516	6.37867	1.05775
Pt7g021470	35.9909	-2.89484	0.3995	-7.24616	4.28749e-13	1.98271e-12	64.0351	63.0186	63.2968	7.54871	12.7573	5.28876
Pt4g022630	84.5945	-1.60019	0.221306	-7.23068	4.80599e-13	2.21618e-12	116.934	137.158	127.538	47.449	42.5245	35.9636
Pt3g018550	32.223	-3.27335	0.452716	-7.23048	4.81304e-13	2.21891e-12	63.107	64.8721	47.2364	5.39194	7.44179	5.28876
Pt6g009820	85.6202	-1.55944	0.215918	-7.22237	5.10906e-13	2.35094e-12	124.358	128.817	130.373	47.449	43.5876	39.1368
Pt3g006960	96.1672	-1.4772	0.204738	-7.21503	5.39205e-13	2.47649e-12	147.559	138.085	138.875	52.841	42.5245	57.1186
PtUn027420	30.3454	-3.48469	0.483495	-7.20729	5.70755e-13	2.61708e-12	50.1144	54.6779	62.3521	5.39194	3.18934	6.34651
Pt3g010960	43.9635	-2.3741	0.330168	-7.19058	6.45145e-13	2.95263e-12	71.4594	76.9198	72.7441	15.0974	11.6942	15.8663
Pt2g024170	221.285	-1.01192	0.141124	-7.17041	7.47759e-13	3.41505e-12	313.679	261.342	312.705	121.858	158.404	159.721
Pt8g000760	228.799	-1.0413	0.145617	-7.15097	8.61667e-13	3.92976e-12	254.284	350.309	319.318	152.053	130.763	166.067
PtUn018070	29.216	-3.54187	0.495344	-7.15031	8.65815e-13	3.94683e-12	51.0425	55.6047	54.7942	4.31355	4.25245	5.28876
PtUn022960	64.677	-1.8754	0.262417	-7.14666	8.89178e-13	4.05238e-12	103.013	107.502	94.4728	20.4894	35.0827	27.5016
Pt9g002250	38.4043	-2.68982	0.376425	-7.1457	8.95392e-13	4.07975e-12	79.8119	63.9454	55.739	10.7839	9.56801	10.5775
Pt5g022640	38.4049	-8.61324	1.2062	-7.1408	9.27894e-13	4.2239e-12	73.3155	82.4803	74.6335	0	0	0
Pt3g001060	140.852	-1.17791	0.165176	-7.13121	9.94907e-13	4.52473e-12	187.465	194.616	204.061	78.7223	85.049	95.1977
Pt9g014740	61.2093	-7.41894	1.04148	-7.12346	1.05253e-12	4.77901e-12	121.574	108.429	135.096	2.15677	0	0
Pt1g012780	43.7906	-2.40969	0.338415	-7.12049	1.07541e-12	4.8806e-12	83.524	67.6523	69.9099	17.2542	14.8836	9.51977
PtUn021440	37.8016	-8.59024	1.20653	-7.1198	1.08086e-12	4.90419e-12	71.4594	75.993	79.3572	0	0	0
Pt3g024440	39.8679	-6.20561	0.871807	-7.1181	1.09428e-12	4.96277e-12	88.1643	72.2861	75.5783	0	1.06311	2.1155
Pt3g026410	127.127	-1.27687	0.179726	-7.10453	1.20729e-12	5.45882e-12	169.832	207.591	162.493	73.3303	74.4179	75.1004
Pt9g008390	34.8948	-2.84475	0.400569	-7.10177	1.23171e-12	5.56408e-12	57.5388	65.7989	60.4626	6.47032	11.6942	7.40426
PtUn011740	107.8	-1.41968	0.200266	-7.08897	1.35116e-12	6.08395e-12	161.48	177.935	131.317	64.7032	59.5343	51.8298
Pt6g001830	36.8747	-8.55437	1.20736	-7.08518	1.38862e-12	6.24545e-12	70.5314	71.3593	79.3572	0	0	0
Pt9g011350	45.0641	-2.41512	0.340939	-7.08372	1.40333e-12	6.30869e-12	72.3875	80.6268	74.6335	17.2542	19.136	6.34651
Pt5g025930	72.114	-1.70859	0.241842	-7.06489	1.60738e-12	7.21106e-12	116.934	103.795	110.533	39.9003	34.0196	27.5016
Pt7g015800	193.636	-1.00722	0.142748	-7.05598	1.7139e-12	7.67129e-12	240.364	248.368	287.197	121.858	128.637	135.392
Pt4g016780	29.2132	-3.54206	0.502193	-7.05318	1.74871e-12	7.82528e-12	46.4022	60.2384	54.7942	4.31355	2.12622	7.40426
Pt5g001220	91.7687	-1.57362	0.223172	-7.05116	1.77432e-12	7.93626e-12	128.07	156.62	127.538	32.3516	51.0294	55.0031
PtUn026010	65.9358	-8.4274	1.19527	-7.05062	1.78118e-12	7.96327e-12	121.574	148.279	124.704	0	0	1.05775
Pt5g022790	32.1609	-3.09219	0.438686	-7.04876	1.80516e-12	8.06865e-12	48.2583	60.2384	64.2415	5.39194	5.31556	9.51977
Pt1g018780	138.967	-1.17417	0.166674	-7.04467	1.85905e-12	8.30193e-12	196.745	181.642	199.338	92.7413	87.1752	76.1581
Pt3g019570	44.0947	-2.37979	0.337821	-7.04453	1.86085e-12	8.30807e-12	89.0923	67.6523	65.1863	14.019	11.6942	16.924
Pt1g022270	95.2808	-1.51587	0.215225	-7.0432	1.87869e-12	8.38388e-12	129.926	151.059	142.654	36.6652	62.7236	48.6566
Pt6g012980	29.524	-3.44315	0.489087	-7.03995	1.9231e-12	8.57618e-12	61.251	52.8244	48.1811	2.15677	7.44179	5.28876
Pt6g019960	63.4779	-1.81648	0.258214	-7.03477	1.99596e-12	8.89092e-12	108.581	93.6012	94.4728	26.9597	26.5778	30.6748
Pt7g018900	135.759	-1.22331	0.174008	-7.0302	2.06235e-12	9.18458e-12	162.408	207.591	200.282	86.271	78.6703	79.3314
Pt1g008190	35.3183	-8.49216	1.20876	-7.02551	2.13291e-12	9.49014e-12	71.4594	64.8721	75.5783	0	0	0
Pt5g004340	42.8494	-2.37263	0.337762	-7.02455	2.14757e-12	9.55319e-12	67.7473	80.6268	67.0757	17.2542	12.7573	11.6353
Pt3g036900	64.3818	-1.93545	0.276075	-7.01059	2.3732e-12	1.05377e-11	79.8119	116.77	109.588	34.5084	25.5147	20.0973
Pt7g018260	43.6959	-2.32107	0.331448	-7.00283	2.50838e-12	1.11227e-11	75.1716	63.9454	79.3572	12.9406	17.0098	13.7508
Pt5g006360	29.4275	-3.32822	0.475516	-6.99919	2.57444e-12	1.14078e-11	51.0425	50.0442	59.5179	3.23516	6.37867	6.34651
Pt5g008370	46.9513	-2.2074	0.315964	-6.98624	2.82349e-12	1.24888e-11	76.0997	70.4326	85.0256	19.411	12.7573	17.9818
Pt3g024070	28.1729	-4.66686	0.669857	-6.96695	3.23897e-12	1.42941e-11	53.8266	40.7768	68.0204	3.23516	1.06311	2.1155
Pt2g016770	149.301	-1.10242	0.158284	-6.96481	3.28854e-12	1.45096e-11	206.954	199.25	205.006	87.3494	99.9326	97.3132
Pt7g006410	37.6991	-2.60158	0.373632	-6.96296	3.33195e-12	1.46878e-11	64.0351	59.3116	70.8546	9.70549	14.8836	7.40426
Pt6g018890	58.9664	-1.92932	0.277264	-6.95841	3.44125e-12	1.51622e-11	83.524	85.2605	111.478	22.6461	23.3885	27.5016
Pt2g021740	36.5662	-2.72555	0.392098	-6.9512	3.62185e-12	1.59226e-11	62.179	53.7512	74.6335	12.9406	5.31556	10.5775
Pt4g007630	36.8648	-2.62216	0.377375	-6.94842	3.69387e-12	1.62282e-11	57.5388	71.3593	61.4073	7.54871	12.7573	10.5775
Pt5g004760	60.6772	-8.30701	1.19585	-6.94653	3.74383e-12	1.6444e-11	126.214	114.916	121.87	0	1.06311	0
Pt3g000430	41.2732	-2.35416	0.339313	-6.93803	3.97599e-12	1.74559e-11	65.8912	72.2861	68.9652	11.8623	14.8836	13.7508
Pt3g013360	210.149	-1.04314	0.15045	-6.93345	4.10696e-12	1.80228e-11	282.126	248.368	318.373	164.993	114.816	132.219
Pt5g013990	26.4782	-4.13949	0.597298	-6.93036	4.19756e-12	1.84162e-11	46.4022	47.264	56.6837	2.15677	3.18934	3.17326
Pt3g039670	42.4074	-2.31177	0.333952	-6.92245	4.43893e-12	1.94446e-11	68.6753	74.1396	68.9652	14.019	17.0098	11.6353
Pt1g017450	59.5635	-8.28033	1.19644	-6.92081	4.49084e-12	1.96587e-11	115.078	128.817	112.423	0	1.06311	0
Pt4g012110	33.1451	-2.90339	0.419624	-6.91903	4.54742e-12	1.98931e-11	50.1144	64.8721	60.4626	6.47032	5.31556	11.6353
Pt7g002480	80.473	-1.55458	0.225114	-6.90574	4.99407e-12	2.17737e-11	113.221	124.184	122.815	42.0571	34.0196	46.5411
Pt7g008930	30.5728	-3.18631	0.461675	-6.90163	5.14101e-12	2.24044e-11	51.9705	54.6779	58.5732	10.7839	5.31556	2.1155
Pt3g008020	74.3128	-1.70982	0.247829	-6.89919	5.23003e-12	2.27771e-11	109.509	114.916	117.146	25.8813	29.7671	48.6566
Pt3g034510	162.438	-1.08502	0.157409	-6.893	5.46292e-12	2.37436e-11	206.954	234.466	221.066	88.4278	105.248	118.468
Pt1g005420	117.075	-1.27125	0.184521	-6.88945	5.60085e-12	2.43323e-11	159.624	153.84	183.277	64.7032	64.8499	76.1581
Pt1g004510	31.8904	-8.34491	1.21181	-6.88633	5.72481e-12	2.48597e-11	59.3949	64.8721	67.0757	0	0	0
Pt9g010190	57.907	-8.23918	1.19707	-6.88281	5.86835e-12	2.54717e-11	106.725	113.99	125.649	1.07839	0	0
Pt2g020470	59.4878	-1.81688	0.264184	-6.87731	6.09922e-12	2.64385e-11	92.8045	95.4547	89.7492	26.9597	25.5147	26.4438
Pt3g008850	69.4004	-1.67761	0.244019	-6.87492	6.2024e-12	2.68619e-11	103.941	108.429	104.865	31.2732	39.3352	28.5593
Pt2g015600	30.5519	-3.09719	0.451323	-6.86247	6.76786e-12	2.92719e-11	55.6827	57.4582	51.0153	3.23516	10.6311	5.28876
Pt3g012880	50.0462	-2.10886	0.307525	-6.85752	7.00667e-12	3.02578e-11	82.596	66.7256	94.4728	16.1758	22.3254	17.9818
PtUn007680	56.3314	-8.19943	1.19737	-6.84787	7.49582e-12	3.23201e-11	103.941	115.843	117.146	0	0	1.05775
Pt1g017880	30.7793	-8.29398	1.21455	-6.82886	8.55909e-12	3.68233e-11	72.3875	55.6047	56.6837	0	0	0
Pt8g010960	91.1316	-1.42618	0.209229	-6.81637	9.33704e-12	4.00996e-11	132.71	131.598	134.151	57.1545	41.4614	49.7143
Pt4g012330	26.9971	-4.87674	0.716831	-6.8032	1.0232e-11	4.38467e-11	61.251	50.0442	45.347	2.15677	2.12622	1.05775
Pt3g006440	30.3829	-8.27461	1.21856	-6.79049	1.11752e-11	4.77311e-11	51.0425	51.8977	79.3572	0	0	0
Pt4g013060	33.6713	-5.95775	0.877594	-6.78872	1.13129e-11	4.82877e-11	63.107	64.8721	70.8546	1.07839	0	2.1155
Pt9g018890	29.7191	-8.24311	1.21444	-6.78758	1.1403e-11	4.86509e-11	59.3949	54.6779	64.2415	0	0	0
Pt2g026210	53.6849	-8.1298	1.19907	-6.78006	1.20125e-11	5.11954e-11	117.862	93.6012	109.588	0	0	1.05775
Pt7g004570	29.7254	-8.24336	1.21632	-6.77731	1.2243e-11	5.21552e-11	48.2583	63.0186	67.0757	0	0	0
PtUn035600	129.845	-1.16834	0.172512	-6.77249	1.26585e-11	5.38899e-11	169.832	197.397	171.941	77.6439	83.9859	78.2736
Pt1g008870	29.537	-8.23453	1.21606	-6.7715	1.27452e-11	5.42469e-11	69.6034	52.8244	54.7942	0	0	0
Pt4g008300	28.5481	-5.29039	0.781618	-6.76851	1.30113e-11	5.53555e-11	59.3949	53.7512	53.8495	3.23516	0	1.05775
Pt3g006570	29.2311	-8.21946	1.21473	-6.7665	1.31939e-11	5.61202e-11	56.6107	62.0919	56.6837	0	0	0
Pt5g023690	64.0189	-1.78681	0.264241	-6.76206	1.36041e-11	5.78268e-11	92.8045	93.6012	111.478	21.5677	27.6409	37.0213
Pt1g016450	44.3676	-2.22373	0.328962	-6.75984	1.38146e-11	5.86961e-11	84.4521	64.8721	69.9099	19.411	11.6942	15.8663
Pt2g000560	153.661	-1.0764	0.159423	-6.75187	1.45953e-11	6.19594e-11	203.242	203.884	218.232	111.074	85.049	100.486
Pt2g014120	26.2321	-3.6326	0.538265	-6.74872	1.49152e-11	6.33034e-11	49.1864	45.4105	51.0153	6.47032	4.25245	1.05775
Pt2g018130	104.017	-1.30136	0.193073	-6.74022	1.58146e-11	6.70624e-11	154.983	150.133	138.875	54.9978	59.5343	65.5806
Pt3g027220	65.3666	-1.73424	0.257739	-6.72866	1.71229e-11	7.24844e-11	99.3008	91.7477	110.533	26.9597	38.272	25.386
Pt2g020920	71.8128	-1.66247	0.247285	-6.72292	1.78118e-11	7.53353e-11	128.998	95.4547	102.975	36.6652	28.704	38.0791
Pt9g017390	27.986	-8.15667	1.21632	-6.70603	1.99989e-11	8.44029e-11	54.7546	59.3116	53.8495	0	0	0
Pt4g007710	93.9341	-1.37602	0.205392	-6.69948	2.09165e-11	8.81612e-11	146.631	124.184	136.041	50.6842	57.4081	48.6566
Pt9g021350	25.4394	-3.73348	0.557425	-6.69772	2.11696e-11	8.92086e-11	48.2583	40.7768	52.9048	5.39194	3.18934	2.1155
Pt6g012610	122.601	-1.243	0.185643	-6.69562	2.14764e-11	9.04427e-11	175.4	154.766	187.056	58.2329	85.049	75.1004
Pt3g000050	49.9635	-8.02571	1.20015	-6.68727	2.27365e-11	9.55431e-11	103.941	88.9675	105.81	0	1.06311	0
Pt4g004490	49.9343	-2.14168	0.320411	-6.68418	2.3222e-11	9.75624e-11	90.0203	80.6268	73.6888	8.6271	20.1991	26.4438
Pt8g005410	69.1466	-1.61049	0.241115	-6.67936	2.39981e-11	1.00693e-10	111.365	100.088	101.086	32.3516	35.0827	34.9058
PtUn027050	95.6879	-1.36055	0.203737	-6.67795	2.42301e-11	1.01601e-10	139.207	141.792	132.262	44.2139	59.5343	57.1186
Pt7g017750	31.7975	-5.87328	0.879712	-6.67637	2.44934e-11	1.02661e-10	64.0351	60.2384	63.2968	2.15677	0	1.05775
Pt3g029930	150.918	-1.04687	0.156929	-6.67094	2.54166e-11	1.06484e-10	201.386	208.518	200.282	97.0549	92.4908	105.775
PtUn017710	27.5616	-8.13416	1.21989	-6.66792	2.59457e-11	1.08655e-10	54.7546	44.4837	66.131	0	0	0
Pt5g004840	61.3891	-1.82553	0.274269	-6.65599	2.81403e-11	1.17744e-10	119.718	80.6268	86.915	29.1165	25.5147	26.4438
Pt4g019280	28.2013	-3.05937	0.459895	-6.65232	2.88509e-11	1.2064e-10	51.0425	53.7512	46.2917	5.39194	7.44179	5.28876
Pt9g021060	123.705	-1.17114	0.176102	-6.65032	2.92461e-11	1.2224e-10	177.257	177.008	159.659	80.8791	78.6703	68.7539
Pt2g005030	51.2218	-1.95852	0.294592	-6.64827	2.96566e-11	1.23849e-10	75.1716	88.0407	81.2466	17.2542	26.5778	19.0395
Pt8g007790	29.3235	-3.02917	0.456018	-6.64266	3.08079e-11	1.28547e-10	56.6107	50.0442	50.0706	8.6271	2.12622	8.46202
Pt7g018400	59.4212	-1.84117	0.277195	-6.64214	3.09154e-11	1.28941e-10	89.0923	109.356	80.3019	23.7245	21.2622	32.7903
Pt3g022980	24.7537	-3.85563	0.580503	-6.64187	3.09735e-11	1.29128e-10	43.6181	54.6779	40.6233	3.23516	4.25245	2.1155
Pt6g007500	28.6971	-2.99449	0.451152	-6.63743	3.19206e-11	1.3302e-10	52.8986	51.8977	48.1811	7.54871	4.25245	7.40426
PtUn019730	24.4162	-4.21849	0.63621	-6.63066	3.342e-11	1.3912e-10	44.5462	49.1175	45.347	4.31355	0	3.17326
Pt4g009150	56.243	-1.84368	0.278141	-6.62856	3.38968e-11	1.41044e-10	85.3801	96.3814	82.1914	21.5677	21.2622	30.6748
Pt5g013180	59.4469	-1.91649	0.289442	-6.62131	3.56035e-11	1.47956e-10	97.4447	82.4803	102.031	32.3516	12.7573	29.6171
Pt4g003930	24.465	-4.01767	0.606823	-6.62082	3.57201e-11	1.48409e-10	43.6181	40.7768	53.8495	3.23516	4.25245	1.05775
Pt3g009350	26.2747	-8.06566	1.21868	-6.61835	3.63239e-11	1.5079e-10	53.8266	53.7512	50.0706	0	0	0
Pt4g000840	46.9695	-2.10129	0.317736	-6.61333	3.75766e-11	1.55857e-10	82.596	70.4326	75.5783	12.9406	14.8836	25.386
PtUn028530	75.96	-1.63442	0.247195	-6.61185	3.79556e-11	1.57362e-10	103.941	106.576	134.151	46.3707	39.3352	25.386
PtUn017800	25.9915	-8.04968	1.21996	-6.59833	4.15819e-11	1.71886e-10	48.2583	49.1175	58.5732	0	0	0
PtUn016130	25.8207	-8.04036	1.22137	-6.58307	4.60819e-11	1.90084e-10	42.6901	58.3849	53.8495	0	0	0
Pt9g020730	52.0238	-1.92532	0.292639	-6.57916	4.73102e-11	1.95109e-10	88.1643	88.0407	70.8546	24.8029	17.0098	23.2705
Pt6g019340	28.3971	-2.97843	0.452714	-6.57905	4.73466e-11	1.95218e-10	46.4022	50.9709	53.8495	4.31355	7.44179	7.40426
Pt3g013550	30.8748	-2.94301	0.447336	-6.57897	4.73721e-11	1.95282e-10	59.3949	65.7989	38.7339	7.54871	4.25245	9.51977
Pt8g001570	27.054	-3.30513	0.502382	-6.57891	4.739e-11	1.95315e-10	48.2583	49.1175	50.0706	1.07839	9.56801	4.23101
Pt5g000880	28.7018	-2.99411	0.455857	-6.56809	5.09652e-11	2.09784e-10	57.5388	47.264	48.1811	7.54871	8.5049	3.17326
Pt3g008150	125.887	-1.18068	0.179762	-6.56804	5.0982e-11	2.09809e-10	186.537	175.155	162.493	62.5465	80.7965	87.7934
Pt3g011860	39.8713	-2.29488	0.349853	-6.55957	5.39628e-11	2.21702e-10	60.3229	71.3593	67.0757	11.8623	9.56801	19.0395
Pt7g013070	45.4128	-2.1469	0.327333	-6.55876	5.42583e-11	2.22822e-10	66.8192	73.2128	82.1914	24.8029	12.7573	12.693
Pt5g019940	25.4695	-8.02108	1.22326	-6.55715	5.48454e-11	2.25091e-10	53.8266	59.3116	39.6786	0	0	0
PtUn029050	32.1162	-2.70523	0.412593	-6.55667	5.50219e-11	2.25768e-10	50.1144	60.2384	56.6837	12.9406	5.31556	7.40426
PtUn017820	49.2741	-2.08183	0.318187	-6.54279	6.03827e-11	2.47297e-10	75.1716	66.7256	97.307	16.1758	13.8205	26.4438
Pt4g022810	35.5367	-2.55853	0.391226	-6.53977	6.16149e-11	2.52237e-10	51.9705	51.8977	78.4125	11.8623	7.44179	11.6353
PtUn001110	30.825	-2.85986	0.43796	-6.52996	6.57862e-11	2.68975e-10	44.5462	51.8977	66.131	5.39194	11.6942	5.28876
Pt2g008030	24.7123	-4.74435	0.726561	-6.52987	6.58249e-11	2.69077e-10	38.9779	46.3372	57.6284	2.15677	0	3.17326
Pt6g013690	84.7341	-1.41437	0.216631	-6.52892	6.62455e-11	2.70683e-10	116.006	121.404	132.262	52.841	42.5245	43.3678
Pt5g024470	24.7393	-7.97854	1.22262	-6.52575	6.76616e-11	2.7618e-10	41.762	52.8244	53.8495	0	0	0
Pt5g009370	29.8415	-2.80693	0.430199	-6.52472	6.81275e-11	2.77965e-10	51.9705	57.4582	47.2364	7.54871	5.31556	9.51977
Pt7g015970	135.611	-1.12513	0.172559	-6.52027	7.01815e-11	2.86166e-10	204.17	170.521	183.277	73.3303	86.1121	96.2554
Pt5g012430	24.1626	-3.65457	0.560553	-6.51958	7.05042e-11	2.87422e-10	40.834	51.8977	41.568	4.31355	3.18934	3.17326
Pt9g002550	90.7861	-1.34891	0.207088	-6.51372	7.33116e-11	2.98493e-10	124.358	125.111	141.709	49.6058	54.2187	49.7143
Pt2g017130	116.582	-1.17842	0.180978	-6.51137	7.44706e-11	3.03085e-10	172.616	156.62	155.88	72.252	76.5441	65.5806
Pt7g009490	105.982	-1.23226	0.189326	-6.50866	7.58241e-11	3.08401e-10	154.983	143.645	147.378	66.86	64.8499	58.1764
Pt5g002610	25.6396	-3.46117	0.532248	-6.50292	7.87743e-11	3.20067e-10	37.1218	50.0442	53.8495	6.47032	1.06311	5.28876
PtUn026670	43.5368	-7.82666	1.20399	-6.50062	7.99877e-11	3.24929e-10	99.3008	84.3338	76.523	0	1.06311	0
Pt4g002700	114.094	-1.19694	0.184185	-6.49857	8.10882e-11	3.29263e-10	175.4	152.913	148.322	67.9384	72.2916	67.6961
Pt6g010450	25.6432	-3.46382	0.533469	-6.49301	8.41397e-11	3.41298e-10	42.6901	39.85	58.5732	1.07839	6.37867	5.28876
Pt3g040330	56.0174	-1.78207	0.274751	-6.48612	8.80756e-11	3.56745e-10	77.0277	92.6745	90.6939	25.8813	22.3254	27.5016
Pt9g008410	78.0866	-1.56373	0.241253	-6.48172	9.06821e-11	3.6715e-10	104.869	119.55	125.649	40.9787	51.0294	26.4438
PtUn008760	82.9302	-1.40289	0.217022	-6.4643	1.01769e-10	4.1042e-10	123.43	123.257	114.312	50.6842	43.5876	42.3101
PtUn025410	63.3391	-1.67487	0.259246	-6.46055	1.04325e-10	4.20293e-10	92.8045	91.7477	104.865	26.9597	38.272	25.386
Pt6g009570	23.5022	-7.90443	1.22495	-6.45287	1.09755e-10	4.41531e-10	48.2583	39.85	52.9048	0	0	0
Pt3g012580	24.5405	-3.39318	0.52675	-6.44174	1.18112e-10	4.74761e-10	46.4022	38.9233	49.1259	4.31355	3.18934	5.28876
Pt4g014900	52.5324	-1.88609	0.292877	-6.43988	1.19564e-10	4.80398e-10	74.2436	94.5279	79.3572	16.1758	23.3885	27.5016
Pt6g015760	103.108	-1.27148	0.197574	-6.43545	1.23109e-10	4.94233e-10	166.12	135.305	136.041	54.9978	61.6605	64.5229
Pt3g023740	23.9183	-4.6964	0.729774	-6.43542	1.23135e-10	4.94238e-10	37.1218	49.1175	51.9601	0	4.25245	1.05775
Pt5g012260	123.496	-1.12027	0.174292	-6.42758	1.29654e-10	5.2019e-10	166.12	175.155	166.272	73.3303	75.481	84.6202
Pt6g010910	142.284	-1.05719	0.164628	-6.42169	1.34768e-10	5.39929e-10	197.674	185.349	193.669	78.7223	97.8063	100.486
Pt6g019200	22.7136	-7.85533	1.2251	-6.41196	1.43657e-10	5.75068e-10	42.6901	45.4105	48.1811	0	0	0
Pt9g013700	23.8882	-3.48652	0.544697	-6.40084	1.54529e-10	6.17197e-10	43.6181	44.4837	43.4575	6.47032	2.12622	3.17326
Pt9g018130	22.8957	-7.86651	1.22903	-6.40057	1.54795e-10	6.18136e-10	45.4742	35.2163	56.6837	0	0	0
Pt3g005750	76.9317	-1.46612	0.229101	-6.39946	1.55928e-10	6.22406e-10	106.725	108.429	123.759	42.0571	45.7138	34.9058
Pt2g027320	22.676	-7.85345	1.22786	-6.39604	1.59463e-10	6.36125e-10	48.2583	51.8977	35.8997	0	0	0
Pt3g038500	54.4086	-1.83491	0.287125	-6.39064	1.65198e-10	6.58329e-10	77.9558	78.7733	98.2517	26.9597	17.0098	27.5016
Pt5g019140	66.5111	-1.63935	0.256703	-6.3862	1.7006e-10	6.77289e-10	90.9484	120.477	90.6939	28.0381	30.8303	38.0791
PtUn031510	55.7562	-2.05041	0.321246	-6.38269	1.74009e-10	6.92169e-10	86.3082	103.795	79.3572	19.411	36.1458	9.51977
Pt9g015850	135.772	-1.11762	0.175175	-6.38002	1.77065e-10	7.03607e-10	216.234	178.862	162.493	87.3494	90.3646	79.3314
Pt5g024970	22.9623	-4.63387	0.726704	-6.37656	1.81105e-10	7.19222e-10	46.4022	46.3372	39.6786	3.23516	1.06311	1.05775
PtUn000090	100.416	-1.26579	0.198507	-6.37657	1.81101e-10	7.19222e-10	132.71	146.426	146.433	51.7626	69.1023	56.0609
Pt9g012900	22.0607	-7.81369	1.22801	-6.36288	1.9801e-10	7.84442e-10	46.4022	49.1175	36.8444	0	0	0
Pt2g003360	28.7307	-2.82435	0.445283	-6.34282	2.25597e-10	8.91559e-10	50.1144	56.5314	44.4022	8.6271	3.18934	9.51977
Pt1g018170	22.2511	-3.8734	0.611933	-6.32978	2.45509e-10	9.68881e-10	47.3303	38.9233	38.7339	2.15677	3.18934	3.17326
Pt5g023400	22.5364	-4.33164	0.684568	-6.32755	2.49082e-10	9.82583e-10	51.0425	32.4361	45.347	2.15677	1.06311	3.17326
Pt3g035030	35.932	-2.30573	0.364491	-6.32587	2.51806e-10	9.92928e-10	52.8986	57.4582	68.9652	12.9406	11.6942	11.6353
Pt9g016500	21.3055	-7.76312	1.22784	-6.32256	2.57266e-10	1.01364e-09	42.6901	42.6302	42.5128	0	0	0
Pt6g012600	126.428	-1.12242	0.177609	-6.31963	2.62194e-10	1.03285e-09	154.055	183.495	182.333	69.0168	85.049	84.6202
Pt3g029080	99.1234	-1.32436	0.209606	-6.3183	2.6445e-10	1.04131e-09	135.495	126.037	163.438	70.0952	48.9032	50.7721
Pt7g012210	36.2787	-6.65929	1.05419	-6.31698	2.66727e-10	1.05006e-09	72.3875	71.3593	71.7994	0	2.12622	0
Pt3g041230	83.6561	-1.37375	0.217561	-6.31429	2.71401e-10	1.06825e-09	126.214	110.283	125.649	52.841	42.5245	44.4256
Pt9g005510	26.4995	-5.60577	0.888807	-6.30707	2.8437e-10	1.1184e-09	51.9705	53.7512	50.0706	1.07839	2.12622	0
Pt5g014300	23.7445	-5.01839	0.796026	-6.30431	2.89475e-10	1.13801e-09	38.9779	46.3372	52.9048	0	3.18934	1.05775
Pt6g006810	103.506	-1.28994	0.204648	-6.3032	2.91556e-10	1.14596e-09	118.79	153.84	168.162	60.3897	65.913	53.9453
Pt9g014410	103.445	-1.30062	0.20636	-6.30265	2.92591e-10	1.1498e-09	170.76	121.404	149.267	62.5465	66.9761	49.7143
Pt4g023080	41.3276	-2.18079	0.346519	-6.29342	3.10546e-10	1.21889e-09	77.0277	75.0663	51.0153	19.411	11.6942	13.7508
Pt1g012270	89.7938	-1.32668	0.211227	-6.28086	3.36716e-10	1.31895e-09	127.142	140.865	117.146	56.0761	43.5876	53.9453
Pt2g019680	25.3995	-3.09077	0.492157	-6.28006	3.38449e-10	1.32521e-09	41.762	41.7035	52.9048	7.54871	3.18934	5.28876
Pt2g017840	111.697	-1.30858	0.208418	-6.27864	3.41545e-10	1.33679e-09	143.847	184.422	149.267	43.1355	72.2916	77.2159
Pt7g011980	22.4412	-3.70277	0.589991	-6.27596	3.47474e-10	1.35973e-09	47.3303	37.0698	40.6233	4.31355	4.25245	1.05775
Pt3g013980	24.7223	-3.15991	0.504119	-6.26819	3.65261e-10	1.42704e-09	42.6901	47.264	43.4575	5.39194	2.12622	7.40426
Pt2g008370	147.083	-1.01583	0.162223	-6.26197	3.80151e-10	1.48343e-09	188.393	210.371	191.78	85.1926	98.8695	107.891
Pt3g031760	71.0212	-1.544	0.246672	-6.25931	3.86676e-10	1.50859e-09	123.43	88.0407	105.81	39.9003	38.272	30.6748
Pt3g025250	116.569	-1.13622	0.181653	-6.25489	3.97809e-10	1.5511e-09	156.84	156.62	167.217	78.7223	77.6072	62.4074
Pt5g006830	98.129	-1.25612	0.201222	-6.24247	4.3072e-10	1.67574e-09	141.063	146.426	127.538	51.7626	68.0392	53.9453
Pt3g001030	101.985	-1.28472	0.206348	-6.22602	4.78444e-10	1.85734e-09	147.559	144.572	141.709	63.6249	41.4614	72.9849
Pt9g009870	79.0375	-1.42066	0.22827	-6.22359	4.85896e-10	1.88589e-09	114.15	113.063	118.091	34.5084	54.2187	40.1946
Pt3g019110	19.9201	-7.66589	1.23206	-6.22202	4.90784e-10	1.90448e-09	37.1218	37.9965	44.4022	0	0	0
Pt3g001120	114.602	-1.1222	0.180426	-6.21972	4.98034e-10	1.93185e-09	151.271	164.961	154.935	70.0952	75.481	70.8694
Pt5g023790	19.7573	-7.65416	1.23196	-6.21299	5.19855e-10	2.01409e-09	39.9059	37.0698	41.568	0	0	0
Pt5g003980	21.2797	-4.24498	0.684146	-6.20479	5.47708e-10	2.11822e-09	40.834	40.7768	39.6786	1.07839	4.25245	1.05775
Pt5g024980	21.5557	-4.53975	0.731767	-6.20382	5.51101e-10	2.13007e-09	41.762	46.3372	35.8997	2.15677	1.06311	2.1155
Pt7g013750	26.3726	-2.85558	0.460348	-6.20309	5.53647e-10	2.13949e-09	49.1864	45.4105	44.4022	8.6271	6.37867	4.23101
Pt5g023410	34.4804	-2.28597	0.368593	-6.20188	5.57941e-10	2.15523e-09	55.6827	60.2384	55.739	14.019	9.56801	11.6353
Pt5g015440	22.4688	-4.93609	0.796847	-6.19452	5.84625e-10	2.25518e-09	49.1864	42.6302	38.7339	1.07839	2.12622	1.05775
Pt5g001650	24.7239	-3.04963	0.492942	-6.18659	6.1479e-10	2.36967e-09	49.1864	46.3372	36.8444	4.31355	5.31556	6.34651
Pt6g007630	19.2854	-7.61937	1.23358	-6.17664	6.54803e-10	2.5214e-09	41.762	35.2163	38.7339	0	0	0
Pt8g008320	79.036	-1.421	0.230156	-6.1741	6.65434e-10	2.56133e-09	100.229	124.184	120.925	35.5868	41.4614	51.8298
Pt7g011300	33.9348	-7.46512	1.20955	-6.17183	6.75032e-10	2.59674e-09	68.6753	63.9454	69.9099	1.07839	0	0
Pt6g007740	101.97	-1.21226	0.196423	-6.17169	6.75653e-10	2.59862e-09	149.415	134.378	143.599	61.4681	52.0925	70.8694
Pt4g010130	24.9281	-5.5161	0.893962	-6.1704	6.81179e-10	2.61935e-09	56.6107	48.1907	41.568	1.07839	1.06311	1.05775
Pt8g004720	55.0408	-1.75171	0.284566	-6.15574	7.47294e-10	2.86624e-09	87.2362	84.3338	83.1361	16.1758	25.5147	33.8481
Pt3g002320	18.9758	-7.596	1.234	-6.15559	7.47963e-10	2.86768e-09	38.9779	36.143	38.7339	0	0	0
Pt9g019760	67.9085	-1.57712	0.256355	-6.15209	7.64677e-10	2.92889e-09	107.653	89.8942	107.699	26.9597	28.704	46.5411
Pt4g013130	19.25	-7.61728	1.23873	-6.14928	7.78333e-10	2.97827e-09	44.5462	43.557	27.3971	0	0	0
Pt9g004610	74.7275	-1.40979	0.229303	-6.14815	7.83928e-10	2.99868e-09	107.653	101.942	116.202	36.6652	44.6507	41.2523
Pt8g007420	55.6194	-1.69096	0.27545	-6.13892	8.30838e-10	3.17234e-09	78.8838	87.114	88.8045	24.8029	32.9565	21.155
Pt8g012100	31.2184	-2.46278	0.401375	-6.13586	8.46992e-10	3.23022e-09	51.0425	56.5314	51.0153	5.39194	11.6942	11.6353
Pt3g027960	29.4637	-2.5637	0.41798	-6.13355	8.59386e-10	3.27621e-09	45.4742	50.9709	54.7942	5.39194	10.6311	9.51977
Pt2g006690	73.0072	-1.45294	0.236935	-6.13224	8.66507e-10	3.30207e-09	115.078	103.795	102.031	30.1948	41.4614	45.4833
PtUn011810	33.1878	-2.32885	0.379791	-6.13191	8.6828e-10	3.30818e-09	48.2583	63.0186	54.7942	10.7839	11.6942	10.5775
Pt1g020240	20.8194	-3.97656	0.648586	-6.13112	8.72634e-10	3.32347e-09	43.6181	40.7768	33.0655	2.15677	2.12622	3.17326
Pt2g010220	18.6613	-7.57195	1.23543	-6.12902	8.84201e-10	3.36687e-09	40.834	34.2895	36.8444	0	0	0
Pt1g014620	32.2161	-6.48608	1.06045	-6.11633	9.57524e-10	3.63755e-09	57.5388	75.993	57.6284	1.07839	0	1.05775
Pt3g019780	53.6784	-1.72896	0.282812	-6.11347	9.749e-10	3.70068e-09	72.3875	82.4803	92.5834	24.8029	20.1991	29.6171
Pt3g039520	28.1253	-2.70741	0.443303	-6.10737	1.01289e-09	3.84415e-09	52.8986	54.6779	38.7339	9.70549	8.5049	4.23101
Pt2g029490	42.2697	-1.98436	0.32498	-6.10611	1.02088e-09	3.87371e-09	77.9558	58.3849	66.131	15.0974	17.0098	19.0395
Pt2g001150	18.3633	-7.5485	1.2365	-6.10472	1.02978e-09	3.90596e-09	36.1937	33.3628	40.6233	0	0	0
Pt3g022300	32.3607	-7.39653	1.21163	-6.10461	1.03052e-09	3.90799e-09	59.3949	71.3593	62.3521	0	0	1.05775
Pt6g012070	21.9938	-4.90566	0.803717	-6.10371	1.03633e-09	3.92927e-09	47.3303	43.557	36.8444	0	0	4.23101
Pt2g013330	80.5842	-1.37784	0.226108	-6.09373	1.10311e-09	4.17759e-09	96.5167	124.184	128.483	43.1355	43.5876	47.5988
Pt2g003720	23.8086	-3.0982	0.50862	-6.09139	1.11932e-09	4.23489e-09	40.834	40.7768	46.2917	5.39194	7.44179	2.1155
Pt2g008900	66.3744	-1.5111	0.248279	-6.08629	1.15558e-09	4.36784e-09	87.2362	111.209	96.3623	35.5868	30.8303	37.0213
Pt8g010830	25.4893	-3.09965	0.509487	-6.08386	1.17326e-09	4.43121e-09	59.3949	42.6302	34.9549	2.15677	9.56801	4.23101
Pt9g008890	118.462	-1.07056	0.17597	-6.08373	1.17421e-09	4.43398e-09	158.696	160.327	162.493	75.4871	78.6703	75.1004
Pt7g018620	92.8881	-1.23322	0.202891	-6.07824	1.21505e-09	4.58021e-09	137.351	120.477	133.207	51.7626	58.4712	56.0609
Pt7g000910	24.9269	-2.95882	0.486977	-6.07589	1.23303e-09	4.64708e-09	40.834	44.4837	47.2364	3.23516	4.25245	9.51977
Pt3g030370	61.2071	-1.56499	0.257803	-6.07048	1.27525e-09	4.79879e-09	80.7399	92.6745	101.086	29.1165	31.8934	31.7326
Pt7g006350	17.9014	-7.51166	1.23946	-6.06041	1.35774e-09	5.10526e-09	29.6974	36.143	41.568	0	0	0
Pt5g002280	26.8838	-2.71536	0.448442	-6.0551	1.40328e-09	5.27142e-09	46.4022	44.4837	49.1259	4.31355	10.6311	6.34651
Pt5g011170	129.137	-1.02831	0.170307	-6.038	1.56033e-09	5.84675e-09	178.185	159.4	182.333	87.3494	85.049	82.5047
PtUn031050	134.2	-1.03306	0.171374	-6.02807	1.65927e-09	6.20795e-09	179.113	196.47	165.327	80.8791	82.9228	100.486
PtUn033540	20.21	-4.16625	0.691874	-6.02169	1.72607e-09	6.45294e-09	38.9779	32.4361	43.4575	1.07839	4.25245	1.05775
Pt4g017680	41.3553	-1.94335	0.322847	-6.01942	1.75048e-09	6.54168e-09	65.8912	63.9454	67.0757	18.3326	19.136	13.7508
Pt5g011610	21.2194	-3.61515	0.600876	-6.01647	1.78265e-09	6.65933e-09	42.6901	29.6558	45.347	4.31355	4.25245	1.05775
Pt4g012660	49.9454	-1.76136	0.292843	-6.01467	1.80254e-09	6.73107e-09	65.8912	88.0407	77.4677	24.8029	20.1991	23.2705
Pt2g009450	81.7614	-1.32943	0.221802	-5.99376	2.05038e-09	7.63319e-09	102.085	124.184	124.704	42.0571	44.6507	52.8876
Pt8g000490	21.0771	-3.44088	0.574461	-5.98975	2.10157e-09	7.81632e-09	32.4816	38.9233	44.4022	3.23516	3.18934	4.23101
Pt9g010010	29.5646	-6.36066	1.06342	-5.98135	2.21297e-09	8.22591e-09	59.3949	66.7256	49.1259	1.07839	1.06311	0
Pt1g008630	118.001	-1.06207	0.177885	-5.97056	2.36444e-09	8.78059e-09	160.552	156.62	161.549	75.4871	83.9859	69.8116
Pt4g008940	29.6561	-2.43838	0.408803	-5.96466	2.45138e-09	9.09308e-09	42.6901	56.5314	51.0153	7.54871	10.6311	9.51977
Pt4g023000	27.8433	-2.61599	0.438689	-5.96321	2.47327e-09	9.16732e-09	52.8986	44.4837	46.2917	3.23516	10.6311	9.51977
PtUn024630	25.611	-2.7192	0.456009	-5.96305	2.47573e-09	9.17466e-09	39.9059	50.0442	43.4575	6.47032	7.44179	6.34651
Pt3g008400	21.7057	-3.33523	0.559512	-5.96097	2.50752e-09	9.28812e-09	47.3303	34.2895	36.8444	6.47032	2.12622	3.17326
Pt3g028250	25.1093	-2.77616	0.465745	-5.96068	2.51194e-09	9.30179e-09	50.1144	43.557	37.7891	6.47032	6.37867	6.34651
Pt8g003190	27.8689	-2.61364	0.43855	-5.95973	2.52658e-09	9.35248e-09	41.762	53.7512	48.1811	11.8623	4.25245	7.40426
Pt8g000890	26.514	-2.77706	0.466182	-5.95703	2.56866e-09	9.50284e-09	40.834	62.0919	35.8997	6.47032	7.44179	6.34651
Pt4g010270	92.8105	-1.21694	0.204734	-5.944	2.78156e-09	1.02768e-08	127.142	119.55	142.654	61.4681	54.2187	51.8298
Pt2g013420	23.5094	-3.07554	0.517512	-5.94293	2.79966e-09	1.03417e-08	38.9779	40.7768	46.2917	9.70549	3.18934	2.1155
Pt9g002660	41.2141	-1.93786	0.326451	-5.93614	2.91817e-09	1.07673e-08	60.3229	61.1651	74.6335	15.0974	20.1991	15.8663
Pt8g011990	33.8574	-2.20274	0.371448	-5.93013	3.02694e-09	1.1158e-08	53.8266	64.8721	48.1811	12.9406	10.6311	12.693
Pt3g010630	16.3483	-7.38066	1.24499	-5.92828	3.06132e-09	1.12827e-08	31.5535	27.8023	38.7339	0	0	0
Pt4g021180	40.8847	-1.96187	0.33104	-5.92637	3.09701e-09	1.14121e-08	63.107	55.6047	76.523	14.019	18.0729	17.9818
Pt9g006970	57.1775	-1.66853	0.281789	-5.9212	3.19598e-09	1.1765e-08	78.8838	111.209	70.8546	28.0381	26.5778	27.5016
Pt7g011110	28.3659	-2.49875	0.422315	-5.91679	3.28292e-09	1.20697e-08	51.9705	45.4105	47.2364	8.6271	5.31556	11.6353
Pt7g010820	50.6469	-1.70209	0.287688	-5.91644	3.28993e-09	1.20932e-08	72.3875	75.993	84.0808	23.7245	19.136	28.5593
Pt2g010720	72.9465	-1.4131	0.238952	-5.91375	3.34402e-09	1.22851e-08	101.157	112.136	104.865	47.449	28.704	43.3678
Pt9g013380	39.6021	-1.98124	0.335288	-5.90907	3.44053e-09	1.26302e-08	58.4668	59.3116	71.7994	19.411	12.7573	15.8663
Pt5g018260	46.4174	-1.80849	0.306218	-5.90591	3.507e-09	1.28597e-08	59.3949	74.1396	83.1361	19.411	22.3254	20.0973
Pt1g009910	17.1187	-7.44729	1.26129	-5.90449	3.5373e-09	1.29683e-08	49.1864	16.6814	36.8444	0	0	0
Pt9g011390	57.4781	-1.55795	0.263918	-5.90316	3.56613e-09	1.30691e-08	82.596	94.5279	80.3019	29.1165	29.7671	28.5593
Pt5g011270	85.5584	-1.27118	0.21544	-5.90039	3.62644e-09	1.32802e-08	137.351	107.502	118.091	52.841	49.9663	47.5988
Pt2g029180	33.8879	-2.20567	0.373904	-5.89903	3.65637e-09	1.33872e-08	53.8266	50.9709	62.3521	7.54871	13.8205	14.8085
Pt1g018470	19.8506	-4.7503	0.806014	-5.89356	3.77954e-09	1.38175e-08	36.1937	37.0698	41.568	2.15677	0	2.1155
Pt9g003980	34.8646	-2.15343	0.365814	-5.88668	3.94028e-09	1.43836e-08	50.1144	61.1651	59.5179	14.019	8.5049	15.8663
Pt4g019160	27.7032	-7.17079	1.21888	-5.88311	4.0262e-09	1.46807e-08	45.4742	64.8721	54.7942	1.07839	0	0
Pt6g017940	376.991	-6.8732	1.16966	-5.87621	4.19757e-09	1.52827e-08	786.982	729.348	726.496	0	15.9467	3.17326
PtUn013520	15.5608	-7.30961	1.24646	-5.86431	4.51001e-09	1.63897e-08	30.6255	28.7291	34.0102	0	0	0
Pt4g006050	64.2001	-1.48472	0.253287	-5.8618	4.57883e-09	1.66336e-08	94.6606	90.821	98.2517	43.1355	30.8303	27.5016
PtUn034640	27.2728	-6.24297	1.06537	-5.85992	4.63088e-09	1.68196e-08	52.8986	50.0442	58.5732	0	1.06311	1.05775
Pt5g002150	21.4283	-3.17763	0.543243	-5.84937	4.93427e-09	1.79082e-08	40.834	32.4361	42.5128	3.23516	6.37867	3.17326
Pt6g008440	15.5758	-7.31072	1.25036	-5.84688	5.00884e-09	1.81619e-08	30.6255	24.0954	38.7339	0	0	0
Pt7g011900	18.943	-4.3433	0.743279	-5.84343	5.11357e-09	1.85314e-08	31.5535	37.0698	39.6786	3.23516	1.06311	1.05775
PtUn024800	27.4473	-6.2516	1.07136	-5.83522	5.37181e-09	1.94419e-08	38.0498	59.3116	65.1863	1.07839	0	1.05775
Pt7g011580	57.5098	-1.5586	0.267175	-5.83362	5.42367e-09	1.96078e-08	95.5886	73.2128	88.8045	30.1948	27.6409	29.6171
Pt1g013930	19.9599	-3.70223	0.634773	-5.83238	5.46427e-09	1.97473e-08	39.9059	26.8756	44.4022	5.39194	2.12622	1.05775
Pt6g010710	22.3806	-3.11916	0.535414	-5.8257	5.6874e-09	2.05308e-08	27.8413	48.1907	44.4022	4.31355	3.18934	6.34651
Pt6g016980	132.898	-1.06383	0.18262	-5.82538	5.69824e-09	2.05662e-08	180.969	175.155	183.277	75.4871	112.69	69.8116
Pt8g012610	26.9802	-6.22684	1.06978	-5.82067	5.86109e-09	2.11386e-08	54.7546	41.7035	63.2968	0	2.12622	0
Pt7g007380	51.965	-1.6413	0.2822	-5.81611	6.02336e-09	2.16994e-08	82.596	72.2861	81.2466	23.7245	21.2622	30.6748
PtUn001860	18.9865	-3.8324	0.659028	-5.81522	6.05531e-09	2.1806e-08	38.0498	30.5826	37.7891	4.31355	2.12622	1.05775
Pt8g006530	48.4768	-1.79583	0.309369	-5.80481	6.4438e-09	2.31457e-08	86.3082	63.9454	75.5783	18.3326	30.8303	15.8663
Pt2g002390	98.2475	-1.13379	0.195621	-5.79583	6.79842e-09	2.43814e-08	136.423	137.158	131.317	66.86	62.7236	55.0031
Pt9g019910	42.376	-1.87719	0.323887	-5.79581	6.79906e-09	2.43814e-08	65.8912	58.3849	75.5783	20.4894	12.7573	21.155
Pt3g007900	109.142	-1.08261	0.186834	-5.79448	6.85321e-09	2.45666e-08	157.768	154.766	132.262	69.0168	71.2285	69.8116
Pt1g012500	25.1258	-2.68919	0.464302	-5.79191	6.95918e-09	2.49419e-08	47.3303	44.4837	38.7339	4.31355	5.31556	10.5775
Pt9g016820	27.7495	-2.46074	0.425584	-5.78203	7.38064e-09	2.64232e-08	55.6827	38.9233	46.2917	8.6271	9.56801	7.40426
Pt3g025260	93.6027	-1.17123	0.202618	-5.78049	7.44843e-09	2.66562e-08	132.71	136.231	119.981	52.841	64.8499	55.0031
Pt5g020070	20.7241	-5.2445	0.909054	-5.76918	7.96572e-09	2.84813e-08	46.4022	41.7035	33.0655	0	0	3.17326
Pt2g029210	60.5455	-1.52282	0.264272	-5.76234	8.29557e-09	2.96444e-08	107.653	81.5535	80.3019	26.9597	32.9565	33.8481
Pt1g011390	82.8421	-1.2926	0.224418	-5.75976	8.42335e-09	3.00845e-08	103.013	120.477	129.428	59.3113	40.3983	44.4256
Pt1g014600	18.5195	-3.79544	0.659382	-5.75605	8.61044e-09	3.07416e-08	35.2657	29.6558	38.7339	2.15677	3.18934	2.1155
Pt4g014750	14.6143	-7.21936	1.25422	-5.75605	8.61049e-09	3.07416e-08	23.2011	36.143	28.3419	0	0	0
Pt5g008700	25.2269	-7.03478	1.22326	-5.75084	8.88022e-09	3.16815e-08	38.9779	56.5314	54.7942	0	0	1.05775
Pt9g005650	72.8642	-1.34266	0.233736	-5.74433	9.22863e-09	3.28824e-08	107.653	97.3082	108.644	33.43	47.8401	42.3101
Pt6g012460	34.7259	-2.05154	0.357299	-5.74181	9.36719e-09	3.33578e-08	58.4668	57.4582	51.9601	10.7839	13.8205	15.8663
Pt5g024430	69.6649	-1.58467	0.276034	-5.74085	9.42014e-09	3.35341e-08	97.4447	113.99	102.031	40.9787	15.9467	47.5988
Pt2g017360	19.0255	-3.62847	0.633401	-5.72855	1.01293e-08	3.59928e-08	34.3377	27.8023	43.4575	4.31355	2.12622	2.1155
Pt3g004630	22.7476	-2.80772	0.490134	-5.72847	1.0134e-08	3.6003e-08	41.762	37.9965	39.6786	5.39194	4.25245	7.40426
Pt9g008580	19.4888	-3.4852	0.608784	-5.72486	1.0352e-08	3.6751e-08	36.1937	31.5093	39.6786	1.07839	2.12622	6.34651
Pt6g019770	48.5672	-1.67887	0.293653	-5.71719	1.08301e-08	3.84063e-08	81.6679	70.4326	69.9099	26.9597	24.4516	17.9818
PtUn011720	52.9792	-1.72991	0.302615	-5.71654	1.08714e-08	3.85247e-08	106.725	73.2128	64.2415	31.2732	22.3254	20.0973
Pt2g028560	81.0897	-1.2497	0.218805	-5.71149	1.11991e-08	3.965e-08	118.79	109.356	114.312	53.9194	49.9663	40.1946
Pt2g028270	77.6832	-1.27174	0.223716	-5.68463	1.31095e-08	4.62543e-08	101.157	105.649	122.815	45.2923	43.5876	47.5988
Pt1g004450	38.0093	-1.9083	0.335755	-5.6836	1.31887e-08	4.65168e-08	56.6107	63.0186	60.4626	14.019	19.136	14.8085
Pt9g015940	18.6423	-3.80748	0.670051	-5.68237	1.32837e-08	4.68339e-08	46.4022	28.7291	29.2866	1.07839	2.12622	4.23101
PtUn022290	13.8333	-7.14021	1.25669	-5.68173	1.33336e-08	4.69938e-08	24.1292	33.3628	25.5077	0	0	0
Pt3g034670	98.8252	-1.13638	0.200239	-5.67511	1.38601e-08	4.88054e-08	140.135	139.938	127.538	51.7626	59.5343	74.0426
Pt3g033210	118.689	-1.017	0.1793	-5.67204	1.41103e-08	4.96598e-08	161.48	164.034	151.157	66.86	83.9859	84.6202
Pt8g001200	24.3857	-2.63678	0.464909	-5.67161	1.41464e-08	4.97778e-08	38.0498	41.7035	46.2917	6.47032	9.56801	4.23101
Pt6g000500	28.9264	-2.26608	0.400554	-5.65737	1.5371e-08	5.39504e-08	47.3303	50.0442	46.2917	11.8623	9.56801	8.46202
Pt4g010030	54.0582	-1.61378	0.285855	-5.64546	1.64737e-08	5.77066e-08	74.2436	84.3338	85.9703	16.1758	31.8934	31.7326
PtUn034510	19.7809	-5.17348	0.916997	-5.64177	1.68315e-08	5.89284e-08	45.4742	44.4837	25.5077	2.15677	1.06311	0
PtUn002340	24.8459	-2.58383	0.458025	-5.64125	1.6882e-08	5.90944e-08	46.4022	41.7035	39.6786	4.31355	10.6311	6.34651
Pt3g011490	28.8983	-2.32725	0.413126	-5.63328	1.76816e-08	6.18159e-08	42.6901	57.4582	44.4022	12.9406	6.37867	9.51977
Pt7g009380	78.0215	-1.31508	0.233522	-5.63149	1.7866e-08	6.24382e-08	116.934	108.429	108.644	30.1948	53.1556	50.7721
PtUn013800	108.327	-1.04467	0.185688	-5.62593	1.84511e-08	6.44252e-08	134.566	148.279	154.935	69.0168	73.3548	69.8116
PtUn012550	23.0089	-6.90153	1.2273	-5.62334	1.87304e-08	6.53655e-08	53.8266	47.264	35.8997	0	1.06311	0
Pt7g014060	64.7446	-1.38352	0.246179	-5.61997	1.90986e-08	6.66386e-08	90.0203	96.3814	94.4728	30.1948	36.1458	41.2523
Pt6g002580	13.211	-7.07382	1.2592	-5.61771	1.93501e-08	6.74679e-08	30.6255	25.0221	23.6182	0	0	0
Pt7g020480	43.7578	-1.93316	0.344225	-5.61597	1.9546e-08	6.81264e-08	66.8192	76.9198	64.2415	30.1948	8.5049	15.8663
Pt5g002100	51.0418	-1.58022	0.281694	-5.60972	2.02657e-08	7.0572e-08	69.6034	84.3338	75.5783	23.7245	24.4516	28.5593
PtUn000160	67.2246	-1.37897	0.245861	-5.60874	2.03808e-08	7.09601e-08	81.6679	101.015	108.644	39.9003	38.272	33.8481
Pt9g005050	39.9927	-1.80775	0.322604	-5.60363	2.09913e-08	7.30336e-08	57.5388	64.8721	64.2415	17.2542	17.0098	19.0395
Pt5g011780	44.025	-1.77331	0.317342	-5.58799	2.29713e-08	7.97662e-08	63.107	75.0663	66.131	28.0381	14.8836	16.924
PtUn005610	12.9091	-7.04025	1.2608	-5.58395	2.35115e-08	8.15981e-08	22.2731	28.7291	26.4524	0	0	0
Pt5g011500	74.2783	-1.32966	0.238232	-5.58138	2.38614e-08	8.2798e-08	100.229	127.891	90.6939	38.8219	47.8401	40.1946
Pt6g007750	106.595	-1.06472	0.190789	-5.58065	2.39623e-08	8.31036e-08	140.135	163.107	129.428	70.0952	70.1654	66.6384
PtUn019180	30.7951	-2.31527	0.415018	-5.57872	2.42289e-08	8.40134e-08	47.3303	60.2384	46.2917	7.54871	18.0729	5.28876
Pt7g000400	19.9988	-3.06738	0.550511	-5.57187	2.52014e-08	8.7246e-08	42.6901	34.2895	30.2313	3.23516	5.31556	4.23101
Pt9g007580	60.5521	-1.43427	0.257478	-5.57047	2.54055e-08	8.79214e-08	78.8838	87.114	99.1965	34.5084	28.704	34.9058
PtUn019590	17.526	-3.95013	0.709349	-5.56866	2.56699e-08	8.87892e-08	35.2657	37.0698	26.4524	0	4.25245	2.1155
Pt5g014700	60.6653	-1.41774	0.255467	-5.5496	2.86327e-08	9.88095e-08	98.3727	86.1872	80.3019	31.2732	31.8934	35.9636
Pt3g010940	26.0096	-2.42367	0.436925	-5.54711	2.9043e-08	1.00208e-07	51.0425	37.9965	42.5128	6.47032	10.6311	7.40426
PtUn008980	86.5542	-1.16808	0.210729	-5.54306	2.97231e-08	1.02463e-07	107.653	121.404	130.373	49.6058	56.345	53.9453
Pt4g021520	52.6973	-1.53788	0.277578	-5.54036	3.01859e-08	1.04004e-07	78.8838	73.2128	83.1361	22.6461	25.5147	32.7903
Pt4g020920	26.5029	-2.38262	0.43037	-5.53622	3.09072e-08	1.06414e-07	36.1937	51.8977	45.347	7.54871	9.56801	8.46202
Pt4g005430	18.2598	-3.37961	0.610475	-5.53604	3.09392e-08	1.06499e-07	33.4096	27.8023	38.7339	4.31355	2.12622	3.17326
Pt6g014790	64.3079	-1.34931	0.243802	-5.53444	3.12223e-08	1.07385e-07	91.8764	94.5279	90.6939	34.5084	39.3352	34.9058
Pt2g030170	71.8144	-1.29493	0.234729	-5.51672	3.45392e-08	1.1848e-07	105.797	94.5279	105.81	38.8219	49.9663	35.9636
Pt3g005630	23.2355	-2.74395	0.497742	-5.5128	3.53169e-08	1.21105e-07	37.1218	41.7035	42.5128	4.31355	2.12622	11.6353
Pt4g008930	119.078	-1.01189	0.183666	-5.50941	3.60032e-08	1.23394e-07	154.055	175.155	148.322	88.4278	83.9859	64.5229
Pt9g009670	12.2938	-6.96961	1.26534	-5.5081	3.62732e-08	1.24297e-07	20.417	25.9488	27.3971	0	0	0
Pt9g009500	73.5893	-1.25986	0.228735	-5.50795	3.63043e-08	1.24382e-07	104.869	113.063	93.5281	42.0571	44.6507	43.3678
Pt2g019210	17.0484	-4.52368	0.821474	-5.50678	3.6545e-08	1.25141e-07	31.5535	29.6558	36.8444	0	1.06311	3.17326
PtUn005600	12.422	-6.98525	1.26872	-5.50577	3.67566e-08	1.25777e-07	23.2011	32.4361	18.8946	0	0	0
Pt3g002540	30.6947	-2.13839	0.388483	-5.50447	3.70288e-08	1.26642e-07	51.9705	54.6779	43.4575	7.54871	13.8205	12.693
Pt1g001770	16.9425	-3.89409	0.707458	-5.50434	3.70547e-08	1.26708e-07	32.4816	28.7291	34.0102	4.31355	1.06311	1.05775
Pt8g009040	35.0939	-1.97813	0.359385	-5.50422	3.70812e-08	1.26777e-07	51.9705	59.3116	56.6837	9.70549	20.1991	12.693
Pt6g002650	54.1283	-1.51534	0.275352	-5.50327	3.72803e-08	1.27435e-07	88.1643	77.8465	74.6335	21.5677	29.7671	32.7903
Pt2g023890	21.1522	-6.77905	1.23197	-5.50262	3.74196e-08	1.27844e-07	52.8986	37.9965	34.9549	0	1.06311	0
Pt2g027240	12.9429	-7.04334	1.2801	-5.50219	3.75101e-08	1.28113e-07	12.9926	26.8756	37.7891	0	0	0
Pt6g014650	20.5333	-2.97816	0.541579	-5.49903	3.8188e-08	1.30355e-07	28.7694	36.143	44.4022	6.47032	2.12622	5.28876
Pt9g008940	104.085	-1.05769	0.192531	-5.4936	3.93824e-08	1.34291e-07	140.135	137.158	144.543	74.4087	55.2818	72.9849
Pt6g005220	48.6116	-1.67998	0.305874	-5.49238	3.96558e-08	1.352e-07	73.3155	64.8721	84.0808	30.1948	13.8205	25.386
Pt9g021600	84.2222	-1.18099	0.215114	-5.49008	4.01747e-08	1.36921e-07	128.07	118.623	103.92	57.1545	49.9663	47.5988
Pt5g010590	58.5673	-1.43374	0.261372	-5.48545	4.12409e-08	1.40457e-07	91.8764	88.9675	75.5783	35.5868	31.8934	27.5016
Pt7g015040	31.0406	-2.15807	0.39342	-5.48541	4.1251e-08	1.40467e-07	41.762	53.7512	56.6837	6.47032	14.8836	12.693
Pt5g005890	55.4382	-1.51282	0.276045	-5.48035	4.24491e-08	1.44446e-07	68.6753	93.6012	84.0808	22.6461	31.8934	31.7326
Pt9g018840	23.8945	-2.60295	0.475002	-5.47987	4.25638e-08	1.44809e-07	44.5462	41.7035	36.8444	8.6271	2.12622	9.51977
Pt3g003320	20.5456	-6.73655	1.22939	-5.47961	4.26276e-08	1.44977e-07	40.834	41.7035	39.6786	0	0	1.05775
PtUn009110	17.9621	-5.03101	0.918657	-5.47648	4.33874e-08	1.4751e-07	36.1937	29.6558	38.7339	0	3.18934	0
Pt1g017370	66.7349	-1.38394	0.252863	-5.4731	4.42243e-08	1.50302e-07	89.0923	90.821	109.588	34.5084	47.8401	28.5593
Pt7g014970	19.3956	-3.01651	0.551638	-5.46828	4.54431e-08	1.54337e-07	36.1937	33.3628	34.0102	5.39194	2.12622	5.28876
Pt2g003330	17.7294	-3.52122	0.644342	-5.46483	4.63349e-08	1.57284e-07	39.9059	31.5093	26.4524	2.15677	1.06311	5.28876
PtUn002540	75.5452	-1.31053	0.24026	-5.45463	4.90747e-08	1.66295e-07	111.365	98.2349	113.367	52.841	48.9032	28.5593
Pt9g021450	18.8952	-3.11448	0.571575	-5.44895	5.06687e-08	1.71518e-07	31.5535	40.7768	29.2866	5.39194	3.18934	3.17326
Pt1g004940	113.41	-1.00771	0.185006	-5.4469	5.12558e-08	1.73385e-07	137.351	161.254	155.88	67.9384	86.1121	71.9271
Pt7g004050	45.7298	-1.68392	0.309196	-5.44611	5.14834e-08	1.74064e-07	66.8192	62.0919	80.3019	29.1165	17.0098	19.0395
Pt7g003620	65.8134	-1.31738	0.242206	-5.4391	5.35519e-08	1.80776e-07	93.7325	95.4547	92.5834	40.9787	40.3983	31.7326
Pt4g013940	18.3745	-3.39215	0.623724	-5.43855	5.37171e-08	1.81271e-07	46.4022	26.8756	27.3971	2.15677	2.12622	5.28876
Pt9g007800	72.4472	-1.31167	0.241257	-5.43681	5.42418e-08	1.82978e-07	118.79	87.114	103.92	45.2923	46.7769	32.7903
Pt3g000020	12.4042	-6.9835	1.28486	-5.43523	5.47245e-08	1.84511e-07	37.1218	25.0221	12.2815	0	0	0
Pt9g006280	11.6753	-6.89504	1.27197	-5.42074	5.93523e-08	1.99769e-07	17.6329	25.0221	27.3971	0	0	0
PtUn001580	72.8617	-1.23946	0.228805	-5.41709	6.05772e-08	2.03751e-07	98.3727	98.2349	110.533	39.9003	43.5876	46.5411
Pt1g001440	105.282	-1.11404	0.205909	-5.41035	6.2903e-08	2.11355e-07	124.358	164.961	142.654	85.1926	57.4081	57.1186
Pt7g016300	43.273	-1.67607	0.309925	-5.40798	6.37405e-08	2.14022e-07	64.9631	72.2861	60.4626	24.8029	20.1991	16.924
PtUn029790	11.6803	-6.89554	1.2752	-5.40743	6.39346e-08	2.14637e-07	25.9853	15.7547	28.3419	0	0	0
PtUn014080	71.8749	-1.24473	0.230209	-5.40698	6.40974e-08	2.15146e-07	92.8045	108.429	102.031	44.2139	41.4614	42.3101
Pt2g001930	16.2671	-4.45176	0.823546	-5.4056	6.45935e-08	2.1671e-07	25.9853	34.2895	33.0655	1.07839	2.12622	1.05775
PtUn025590	11.4894	-6.8727	1.27416	-5.39392	6.89356e-08	2.30949e-07	24.1292	27.8023	17.0051	0	0	0
Pt3g020650	18.7594	-3.10412	0.575756	-5.39139	6.99166e-08	2.34155e-07	25.0572	37.9965	37.7891	3.23516	3.18934	5.28876
Pt7g012240	11.1899	-6.8343	1.27323	-5.36768	7.97573e-08	2.66153e-07	25.9853	21.3151	19.8393	0	0	0
Pt7g011260	106.471	-1.02798	0.191663	-5.36344	8.16497e-08	2.72142e-07	140.135	128.817	159.659	78.7223	65.913	65.5806
Pt5g017060	113.329	-1.08552	0.202485	-5.36098	8.27699e-08	2.75829e-07	151.271	145.499	165.327	95.9765	51.0294	70.8694
Pt5g006460	38.5519	-1.77868	0.332065	-5.35643	8.48846e-08	2.82731e-07	60.3229	59.3116	59.5179	11.8623	20.1991	20.0973
Pt3g014090	271.116	-2.46572	0.460631	-5.35292	8.65447e-08	2.88162e-07	710.882	268.756	397.731	77.6439	64.8499	106.833
Pt7g000070	11.0346	-6.81413	1.27365	-5.3501	8.79063e-08	2.92496e-07	22.2731	24.0954	19.8393	0	0	0
Pt8g001760	19.2194	-3.00206	0.561811	-5.34355	9.11458e-08	3.03017e-07	32.4816	42.6302	27.3971	4.31355	6.37867	2.1155
Pt1g003910	102.394	-1.02252	0.191626	-5.33604	9.49982e-08	3.15127e-07	132.71	130.671	148.322	69.0168	72.2916	61.3496
Pt9g009890	16.9591	-3.4491	0.646975	-5.33112	9.76102e-08	3.23406e-07	27.8413	39.85	25.5077	4.31355	2.12622	2.1155
Pt7g014020	11.028	-6.81344	1.27831	-5.33002	9.82003e-08	3.25251e-07	19.4889	28.7291	17.9498	0	0	0
Pt2g023580	98.0903	-1.03601	0.194478	-5.32711	9.97874e-08	3.30284e-07	129.926	132.524	133.207	57.1545	66.9761	68.7539
Pt1g009770	87.739	-1.11459	0.209374	-5.32346	1.01812e-07	3.36644e-07	117.862	124.184	118.091	54.9978	46.7769	64.5229
Pt2g004220	43.9802	-1.64231	0.308533	-5.32294	1.02102e-07	3.37542e-07	58.4668	65.7989	75.5783	23.7245	23.3885	16.924
Pt4g004300	40.149	-1.74317	0.327748	-5.31864	1.04545e-07	3.45386e-07	64.0351	69.5058	51.9601	16.1758	15.9467	23.2705
Pt6g005240	10.9031	-6.79614	1.2782	-5.31697	1.0551e-07	3.48517e-07	17.6329	20.3884	27.3971	0	0	0
PtUn035350	16.178	-3.58475	0.674541	-5.31436	1.07035e-07	3.53372e-07	34.3377	25.0221	30.2313	3.23516	2.12622	2.1155
Pt2g025280	46.0568	-1.63774	0.308287	-5.31239	1.082e-07	3.56856e-07	81.6679	52.8244	74.6335	24.8029	20.1991	22.2128
Pt4g010110	49.99	-1.5129	0.284866	-5.3109	1.09087e-07	3.59721e-07	75.1716	70.4326	76.523	25.8813	20.1991	31.7326
Pt3g013400	15.9898	-4.42429	0.835607	-5.29471	1.19208e-07	3.92302e-07	22.2731	26.8756	42.5128	2.15677	1.06311	1.05775
Pt9g004060	39.2262	-1.96453	0.371213	-5.29219	1.20858e-07	3.97531e-07	92.8045	46.3372	48.1811	19.411	12.7573	15.8663
PtUn011500	10.7439	-6.77502	1.28032	-5.29166	1.21212e-07	3.98561e-07	23.2011	15.7547	25.5077	0	0	0
Pt4g001670	61.6292	-1.32278	0.249977	-5.29162	1.2124e-07	3.98585e-07	90.9484	80.6268	92.5834	37.7436	35.0827	32.7903
PtUn012540	19.8277	-5.77497	1.09259	-5.28558	1.25308e-07	4.11542e-07	24.1292	42.6302	50.0706	1.07839	0	1.05775
PtUn007780	62.9194	-1.32444	0.250735	-5.28222	1.27629e-07	4.19024e-07	89.0923	84.3338	96.3623	35.5868	42.5245	29.6171
Pt5g004070	10.5886	-6.75399	1.27924	-5.27968	1.2941e-07	4.24729e-07	19.4889	18.5349	25.5077	0	0	0
Pt2g018610	24.4744	-2.31758	0.439484	-5.27341	1.3391e-07	4.3898e-07	39.9059	37.9965	44.4022	8.6271	9.56801	6.34651
Pt3g013420	22.8471	-2.4394	0.462685	-5.27228	1.3474e-07	4.41627e-07	41.762	34.2895	39.6786	8.6271	6.37867	6.34651
Pt1g019280	16.6904	-3.42347	0.649986	-5.26698	1.38685e-07	4.54178e-07	27.8413	25.0221	38.7339	3.23516	4.25245	1.05775
Pt9g013100	31.3923	-2.01887	0.383407	-5.26562	1.3972e-07	4.57411e-07	45.4742	57.4582	48.1811	8.6271	10.6311	17.9818
Pt2g027480	21.0649	-2.67816	0.508675	-5.26496	1.40216e-07	4.58806e-07	39.9059	26.8756	42.5128	7.54871	5.31556	4.23101
Pt6g016220	17.1606	-3.27965	0.622979	-5.26446	1.40599e-07	4.59982e-07	33.4096	28.7291	31.176	6.47032	1.06311	2.1155
Pt1g009290	22.3398	-2.58187	0.490558	-5.26314	1.41614e-07	4.6307e-07	44.5462	26.8756	43.4575	4.31355	7.44179	7.40426
PtUn024140	10.4134	-6.73052	1.27923	-5.26137	1.42987e-07	4.67323e-07	20.417	23.1686	18.8946	0	0	0
Pt5g010710	21.7085	-2.5336	0.481971	-5.25675	1.46623e-07	4.78967e-07	38.0498	33.3628	39.6786	4.31355	7.44179	7.40426
Pt2g005350	19.5524	-2.90084	0.551929	-5.25582	1.47369e-07	4.81242e-07	44.5462	30.5826	28.3419	4.31355	2.12622	7.40426
Pt9g020440	42.6465	-1.65035	0.31418	-5.25288	1.49741e-07	4.88827e-07	67.7473	62.0919	64.2415	16.1758	27.6409	17.9818
Pt3g016300	38.7441	-1.74961	0.333221	-5.2506	1.51606e-07	4.94581e-07	64.9631	51.8977	62.3521	15.0974	14.8836	23.2705
Pt3g038990	15.3695	-3.74671	0.714349	-5.24493	1.56341e-07	5.09264e-07	27.8413	29.6558	28.3419	1.07839	2.12622	3.17326
Pt6g007320	17.1707	-3.11478	0.593909	-5.24454	1.56673e-07	5.10258e-07	28.7694	33.3628	30.2313	3.23516	4.25245	3.17326
Pt6g008130	18.8471	-5.70091	1.08711	-5.24412	1.57028e-07	5.11331e-07	33.4096	45.4105	32.1208	1.07839	1.06311	0
Pt9g012090	10.2593	-6.70898	1.28037	-5.23986	1.60696e-07	5.22752e-07	22.2731	20.3884	18.8946	0	0	0
Pt7g009560	24.5788	-2.40454	0.458932	-5.23942	1.61078e-07	5.2382e-07	49.1864	35.2163	39.6786	3.23516	11.6942	8.46202
Pt8g002070	24.1106	-2.3712	0.453234	-5.23172	1.67937e-07	5.45579e-07	47.3303	36.143	37.7891	4.31355	9.56801	9.51977
Pt7g008200	52.633	-1.43479	0.274365	-5.2295	1.69967e-07	5.51991e-07	78.8838	70.4326	81.2466	23.7245	31.8934	29.6171
Pt4g001760	39.0815	-1.72766	0.330914	-5.22089	1.78068e-07	5.77821e-07	70.5314	49.1175	60.4626	17.2542	20.1991	16.924
Pt2g011300	26.2631	-2.2276	0.42677	-5.21968	1.79233e-07	5.81308e-07	44.5462	33.3628	51.9601	8.6271	8.5049	10.5775
Pt5g005220	10.1042	-6.68699	1.28196	-5.21623	1.82598e-07	5.91928e-07	19.4889	22.2419	18.8946	0	0	0
Pt6g010580	78.6354	-1.14242	0.219075	-5.21472	1.84094e-07	5.96677e-07	103.013	111.209	110.533	44.2139	47.8401	55.0031
PtUn023500	61.7893	-1.34818	0.258634	-5.21267	1.86141e-07	6.0291e-07	71.4594	91.7477	102.975	37.7436	34.0196	32.7903
PtUn011590	81.1023	-1.1456	0.219783	-5.2124	1.8641e-07	6.03681e-07	95.5886	119.55	119.981	54.9978	47.8401	48.6566
Pt7g003440	10.2521	-6.70815	1.29113	-5.19555	2.04112e-07	6.59151e-07	29.6974	15.7547	16.0604	0	0	0
Pt4g021220	49.6725	-1.47348	0.283606	-5.19551	2.04155e-07	6.5918e-07	79.8119	75.993	63.2968	28.0381	24.4516	26.4438
Pt7g014510	24.4806	-2.31628	0.446242	-5.19065	2.09566e-07	6.75979e-07	38.9779	39.85	43.4575	11.8623	8.5049	4.23101
Pt1g011200	9.96433	-6.66637	1.28479	-5.18867	2.11803e-07	6.82971e-07	17.6329	18.5349	23.6182	0	0	0
PtUn003310	38.8452	-1.82928	0.35304	-5.18153	2.20075e-07	7.08822e-07	75.1716	50.9709	55.739	15.0974	25.5147	10.5775
PtUn036970	17.9411	-5.6272	1.08814	-5.1714	2.32344e-07	7.46983e-07	34.3377	33.3628	37.7891	2.15677	0	0
PtUn015370	9.79788	-6.64242	1.2852	-5.1684	2.36112e-07	7.58473e-07	17.6329	21.3151	19.8393	0	0	0
PtUn018410	15.5428	-3.52232	0.682524	-5.16073	2.45992e-07	7.8943e-07	24.1292	36.143	25.5077	3.23516	2.12622	2.1155
Pt7g005270	15.8935	-3.34705	0.649262	-5.15517	2.53408e-07	8.12561e-07	32.4816	23.1686	31.176	3.23516	2.12622	3.17326
Pt3g021890	17.9227	-5.62753	1.09181	-5.15429	2.5459e-07	8.16085e-07	28.7694	42.6302	34.0102	0	2.12622	0
Pt5g000820	61.6451	-1.30425	0.253214	-5.1508	2.5938e-07	8.30622e-07	81.6679	84.3338	97.307	30.1948	41.4614	34.9058
PtUn015320	40.2489	-1.70936	0.331995	-5.14874	2.62245e-07	8.39657e-07	48.2583	64.8721	71.7994	22.6461	13.8205	20.0973
Pt2g008710	16.7092	-3.07098	0.596846	-5.14535	2.67026e-07	8.54686e-07	27.8413	30.5826	31.176	3.23516	3.18934	4.23101
Pt3g041360	58.3582	-1.31885	0.256509	-5.14154	2.72501e-07	8.71208e-07	88.1643	84.3338	77.4677	30.1948	35.0827	34.9058
Pt9g017420	9.65007	-6.62023	1.2883	-5.13872	2.76615e-07	8.84071e-07	20.417	15.7547	21.7288	0	0	0
Pt9g015810	15.7174	-3.33089	0.649163	-5.13106	2.88121e-07	9.19642e-07	31.5535	28.7291	25.5077	2.15677	2.12622	4.23101
Pt6g014210	42.2718	-1.73467	0.338571	-5.12352	2.99885e-07	9.5547e-07	58.4668	68.5791	68.0204	11.8623	31.8934	14.8085
Pt3g033150	15.244	-3.73167	0.729015	-5.11878	3.07523e-07	9.79328e-07	26.9133	22.2419	35.8997	2.15677	4.25245	0
Pt6g004370	14.9858	-4.76112	0.932	-5.1085	3.24733e-07	1.03261e-06	34.3377	26.8756	25.5077	1.07839	0	2.1155
Pt1g005900	14.5533	-4.28313	0.838459	-5.10834	3.25006e-07	1.03315e-06	23.2011	31.5093	28.3419	1.07839	3.18934	0
Pt4g013400	19.937	-2.58894	0.506915	-5.10725	3.26882e-07	1.03894e-06	38.0498	33.3628	31.176	4.31355	5.31556	7.40426
Pt2g016060	50.7164	-1.43683	0.281431	-5.10544	3.30033e-07	1.04879e-06	65.8912	72.2861	84.0808	23.7245	27.6409	30.6748
Pt8g011410	58.7364	-1.3956	0.273482	-5.10309	3.34146e-07	1.06134e-06	85.3801	103.795	66.131	37.7436	26.5778	32.7903
Pt6g003600	17.8137	-3.02299	0.592418	-5.10281	3.34655e-07	1.06278e-06	28.7694	32.4361	34.0102	1.07839	2.12622	8.46202
Pt5g007260	26.9279	-2.14068	0.419563	-5.10218	3.35771e-07	1.06615e-06	32.4816	47.264	51.9601	9.70549	11.6942	8.46202
Pt1g015020	18.8302	-2.71459	0.532171	-5.10096	3.37929e-07	1.07248e-06	32.4816	29.6558	35.8997	5.39194	6.37867	3.17326
Pt1g004910	16.4899	-3.40394	0.667529	-5.09932	3.40877e-07	1.08148e-06	43.6181	25.0221	21.7288	5.39194	1.06311	2.1155
Pt2g013750	72.5754	-1.18206	0.231846	-5.09848	3.42397e-07	1.08613e-06	110.437	93.6012	98.2517	36.6652	47.8401	48.6566
PtUn036710	15.7225	-6.34677	1.24486	-5.09839	3.42562e-07	1.08648e-06	32.4816	31.5093	29.2866	0	0	1.05775
PtUn019600	21.5551	-2.52145	0.495148	-5.09232	3.53712e-07	1.12111e-06	25.9853	43.557	40.6233	4.31355	8.5049	6.34651
Pt6g013930	15.4028	-3.51021	0.689405	-5.09165	3.54969e-07	1.12491e-06	29.6974	23.1686	32.1208	1.07839	1.06311	5.28876
Pt3g013600	18.1693	-2.77904	0.546228	-5.08768	3.62471e-07	1.14794e-06	33.4096	31.5093	30.2313	4.31355	6.37867	3.17326
Pt2g027220	20.6045	-2.54202	0.500269	-5.0813	3.74856e-07	1.1864e-06	28.7694	36.143	40.6233	4.31355	5.31556	8.46202
Pt7g012580	39.3659	-1.70658	0.335957	-5.07975	3.77932e-07	1.19555e-06	69.6034	62.0919	49.1259	12.9406	24.4516	17.9818
Pt7g001530	9.33559	-6.57255	1.29418	-5.07855	3.80324e-07	1.20273e-06	22.2731	13.9012	19.8393	0	0	0
Pt5g012730	16.7175	-3.0718	0.605413	-5.0739	3.89737e-07	1.2317e-06	27.8413	27.8023	34.0102	2.15677	6.37867	2.1155
PtUn015050	9.32764	-6.57158	1.29576	-5.07162	3.94443e-07	1.24536e-06	13.9207	24.0954	17.9498	0	0	0
Pt1g013330	33.9232	-1.82326	0.359628	-5.06986	3.98102e-07	1.2561e-06	53.8266	50.9709	53.8495	21.5677	10.6311	12.693
Pt2g007900	39.0986	-1.76188	0.347673	-5.06763	4.02809e-07	1.27054e-06	64.9631	51.8977	64.2415	26.9597	17.0098	9.51977
Pt4g015710	62.5978	-1.27569	0.251836	-5.06555	4.07229e-07	1.28406e-06	79.8119	102.869	83.1361	33.43	36.1458	40.1946
Pt9g010700	23.9707	-2.35587	0.465227	-5.06391	4.10734e-07	1.29449e-06	43.6181	42.6302	34.0102	14.019	5.31556	4.23101
Pt9g012600	9.3362	-6.57263	1.29844	-5.06195	4.14983e-07	1.30683e-06	12.0646	23.1686	20.784	0	0	0
PtUn031690	67.1503	-1.24668	0.246363	-5.06036	4.18469e-07	1.31717e-06	104.869	98.2349	80.3019	45.2923	31.8934	42.3101
Pt9g001330	17.6773	-2.8658	0.566703	-5.05696	4.25983e-07	1.34002e-06	25.0572	38.9233	29.2866	4.31355	4.25245	4.23101
Pt8g001610	17.3699	-2.8369	0.561118	-5.0558	4.28582e-07	1.34769e-06	31.5535	30.5826	29.2866	4.31355	4.25245	4.23101
Pt4g019360	75.0238	-1.18507	0.234834	-5.0464	4.50214e-07	1.41367e-06	86.3082	115.843	110.533	42.0571	40.3983	55.0031
Pt2g003200	15.0992	-6.2877	1.24774	-5.03928	4.67276e-07	1.46582e-06	30.6255	31.5093	27.3971	0	1.06311	0
Pt1g013440	73.4699	-1.14019	0.22643	-5.03551	4.76582e-07	1.49381e-06	101.157	102.869	99.1965	49.6058	39.3352	48.6566
Pt9g010990	9.16102	-6.54594	1.30194	-5.02782	4.96092e-07	1.55347e-06	25.9853	15.7547	13.2262	0	0	0
PtUn033150	31.107	-5.42009	1.07877	-5.02433	5.05199e-07	1.58097e-06	110.437	40.7768	31.176	1.07839	0	3.17326
Pt7g007000	30.51	-1.91184	0.380836	-5.02012	5.16402e-07	1.61422e-06	48.2583	50.9709	45.347	18.3326	10.6311	9.51977
Pt9g004010	14.9492	-6.27281	1.24964	-5.01968	5.17575e-07	1.61737e-06	25.9853	34.2895	28.3419	1.07839	0	0
Pt2g027090	8.85958	-6.49738	1.29609	-5.01305	5.35737e-07	1.67225e-06	19.4889	17.6081	16.0604	0	0	0
Pt1g021180	14.5418	-4.71589	0.94094	-5.01189	5.38974e-07	1.68208e-06	30.6255	21.3151	32.1208	0	3.18934	0
Pt2g014220	42.4251	-1.57266	0.313832	-5.01115	5.41044e-07	1.68774e-06	61.251	59.3116	69.9099	25.8813	23.3885	14.8085
Pt5g009810	46.9816	-1.44584	0.288738	-5.00743	5.51602e-07	1.71985e-06	63.107	74.1396	68.9652	23.7245	24.4516	27.5016
Pt4g010160	18.1414	-2.77817	0.555619	-5.00014	5.72872e-07	1.78445e-06	35.2657	37.0698	22.6735	3.23516	5.31556	5.28876
Pt6g015180	16.2211	-3.02333	0.605755	-4.99102	6.00614e-07	1.86729e-06	33.4096	30.5826	22.6735	3.23516	4.25245	3.17326
PtUn011030	50.3684	-1.39798	0.281018	-4.97469	6.53538e-07	2.02537e-06	77.9558	78.7733	62.3521	24.8029	29.7671	28.5593
PtUn011520	59.7407	-1.29936	0.261805	-4.96308	6.93855e-07	2.14657e-06	78.8838	86.1872	89.7492	45.2923	30.8303	27.5016
Pt1g016810	8.55344	-6.44646	1.29992	-4.95911	7.08164e-07	2.18945e-06	18.5609	15.7547	17.0051	0	0	0
Pt8g009480	64.1276	-1.20921	0.244054	-4.95467	7.24522e-07	2.23861e-06	93.7325	91.7477	83.1361	33.43	42.5245	40.1946
PtUn032690	26.9681	-2.07986	0.42068	-4.94406	7.65139e-07	2.35925e-06	43.6181	32.4361	54.7942	12.9406	7.44179	10.5775
Pt4g017700	65.3238	-1.20699	0.244182	-4.94302	7.69232e-07	2.37149e-06	90.9484	89.8942	92.5834	47.449	39.3352	31.7326
Pt1g020550	70.4268	-1.13426	0.229804	-4.93575	7.98424e-07	2.45994e-06	92.8045	94.5279	102.975	45.2923	44.6507	42.3101
Pt7g004650	8.53932	-6.44459	1.30659	-4.93238	8.12356e-07	2.50207e-06	22.2731	16.6814	12.2815	0	0	0
Pt5g021830	8.3979	-6.41999	1.30381	-4.92403	8.47781e-07	2.60871e-06	13.9207	19.4616	17.0051	0	0	0
Pt2g024080	8.38956	-6.41887	1.30368	-4.92364	8.49493e-07	2.61233e-06	16.7048	19.4616	14.1709	0	0	0
Pt1g020160	30.8789	-1.83495	0.372936	-4.92029	8.64162e-07	2.65577e-06	44.5462	49.1175	51.0153	17.2542	13.8205	9.51977
Pt9g004640	37.2956	-1.67839	0.341183	-4.91931	8.68496e-07	2.66783e-06	64.0351	63.0186	43.4575	15.0974	17.0098	21.155
Pt4g020300	8.39942	-6.42019	1.30563	-4.91733	8.7732e-07	2.69366e-06	20.417	12.9744	17.0051	0	0	0
Pt9g016550	46.1443	-1.46709	0.298913	-4.90809	9.19698e-07	2.81757e-06	58.4668	80.6268	64.2415	22.6461	22.3254	28.5593
Pt7g012910	60.4943	-1.26611	0.258073	-4.906	9.29542e-07	2.8467e-06	101.157	83.407	71.7994	33.43	37.2089	35.9636
Pt5g021300	15.2774	-5.39162	1.09946	-4.90389	9.39548e-07	2.87567e-06	27.8413	34.2895	27.3971	1.07839	0	1.05775
Pt8g008950	8.24088	-6.39282	1.30409	-4.90214	9.48003e-07	2.90064e-06	15.7768	17.6081	16.0604	0	0	0
Pt1g014010	13.8554	-6.16214	1.25712	-4.9018	9.49644e-07	2.90521e-06	34.3377	23.1686	24.5629	0	1.06311	0
Pt4g021970	13.7054	-6.14611	1.25418	-4.9005	9.55952e-07	2.92359e-06	27.8413	26.8756	26.4524	0	1.06311	0
Pt4g019990	34.1223	-1.70688	0.348353	-4.89985	9.59104e-07	2.93277e-06	50.1144	57.4582	49.1259	18.3326	17.0098	12.693
Pt3g041220	13.5814	-4.61313	0.942081	-4.89674	9.74377e-07	2.97853e-06	29.6974	27.8023	20.784	1.07839	2.12622	0
Pt1g018710	73.8299	-1.10265	0.225587	-4.88789	1.01922e-06	3.11025e-06	108.581	98.2349	95.4176	47.449	42.5245	50.7721
Pt5g026290	54.216	-1.30178	0.266335	-4.88777	1.01983e-06	3.11162e-06	80.7399	74.1396	76.523	33.43	34.0196	26.4438
Pt1g018660	13.5841	-4.61536	0.944462	-4.88676	1.02507e-06	3.12645e-06	25.0572	29.6558	23.6182	0	0	3.17326
Pt9g017190	15.2682	-3.0953	0.633407	-4.88674	1.02517e-06	3.12645e-06	27.8413	32.4361	21.7288	3.23516	4.25245	2.1155
Pt5g003360	31.9638	-1.80585	0.369699	-4.88464	1.03618e-06	3.15906e-06	53.8266	55.6047	39.6786	16.1758	10.6311	15.8663
Pt2g000280	14.9693	-5.36146	1.1	-4.87406	1.0933e-06	3.32748e-06	31.5535	28.7291	27.3971	1.07839	0	1.05775
PtUn030370	13.432	-4.59802	0.943688	-4.8724	1.1025e-06	3.35444e-06	31.5535	22.2419	23.6182	0	1.06311	2.1155
Pt1g000550	14.9755	-5.36193	1.10063	-4.87169	1.1065e-06	3.36607e-06	32.4816	25.9488	29.2866	1.07839	0	1.05775
Pt5g010640	14.1514	-3.37326	0.693009	-4.86755	1.12989e-06	3.43242e-06	29.6974	24.0954	23.6182	4.31355	2.12622	1.05775
Pt6g006280	78.9246	-1.05915	0.217833	-4.86219	1.16093e-06	3.5245e-06	117.862	101.015	101.086	52.841	51.0294	49.7143
Pt6g010750	80.2263	-1.04992	0.215986	-4.86107	1.16751e-06	3.54395e-06	108.581	116.77	99.1965	54.9978	53.1556	48.6566
Pt1g012940	72.1873	-1.12064	0.230535	-4.86104	1.16772e-06	3.54402e-06	94.6606	103.795	98.2517	43.1355	39.3352	53.9453
Pt2g009110	76.9509	-1.11047	0.228474	-4.86038	1.17161e-06	3.55472e-06	95.5886	105.649	114.312	49.6058	58.4712	38.0791
Pt5g000250	13.2716	-4.57975	0.94283	-4.85746	1.18904e-06	3.60703e-06	27.8413	26.8756	21.7288	0	2.12622	1.05775
Pt8g009050	26.1627	-1.96616	0.404927	-4.8556	1.20021e-06	3.64037e-06	44.5462	41.7035	38.7339	10.7839	10.6311	10.5775
Pt8g005200	14.429	-3.40824	0.70311	-4.84737	1.2511e-06	3.78824e-06	29.6974	32.4361	17.0051	1.07839	2.12622	4.23101
Pt7g009930	13.245	-6.09578	1.25837	-4.84421	1.27117e-06	3.84661e-06	29.6974	22.2419	26.4524	1.07839	0	0
Pt5g017770	13.1377	-4.56297	0.942609	-4.84079	1.29326e-06	3.91042e-06	27.8413	20.3884	27.3971	1.07839	1.06311	1.05775
Pt7g014640	45.4078	-1.43365	0.296546	-4.83448	1.33491e-06	4.02888e-06	58.4668	69.5058	70.8546	25.8813	27.6409	20.0973
PtUn013430	7.94031	-6.3388	1.31119	-4.83438	1.33559e-06	4.03031e-06	12.9926	15.7547	18.8946	0	0	0
Pt2g020500	77.8081	-1.15079	0.238096	-4.83332	1.34272e-06	4.05057e-06	103.941	111.209	106.754	48.5274	31.8934	64.5229
Pt7g010950	33.3094	-1.70462	0.352798	-4.83171	1.35363e-06	4.08035e-06	51.0425	56.5314	45.347	17.2542	12.7573	16.924
Pt2g021010	14.509	-5.31482	1.10188	-4.8234	1.41134e-06	4.24707e-06	27.8413	28.7291	28.3419	1.07839	1.06311	0
Pt3g029520	13.032	-3.77279	0.783041	-4.81813	1.4491e-06	4.35535e-06	20.417	23.1686	29.2866	1.07839	2.12622	2.1155
PtUn009780	25.8256	-2.00572	0.416284	-4.81815	1.44897e-06	4.35535e-06	43.6181	39.85	40.6233	7.54871	8.5049	14.8085
Pt7g011360	25.6565	-2.05733	0.427034	-4.81771	1.45212e-06	4.36308e-06	41.762	37.9965	44.4022	6.47032	7.44179	15.8663
Pt3g030870	30.5722	-1.7698	0.367383	-4.81731	1.45508e-06	4.37128e-06	49.1864	45.4105	47.2364	15.0974	11.6942	14.8085
Pt6g009710	12.968	-4.54478	0.943621	-4.81631	1.46234e-06	4.39174e-06	25.0572	25.9488	23.6182	0	2.12622	1.05775
Pt6g018370	19.84	-2.3786	0.49386	-4.81633	1.46219e-06	4.39174e-06	30.6255	36.143	33.0655	6.47032	8.5049	4.23101
PtUn020160	35.2591	-1.68763	0.351064	-4.80718	1.53072e-06	4.59145e-06	51.0425	55.6047	54.7942	18.3326	9.56801	22.2128
Pt2g024850	33.3194	-1.70662	0.355056	-4.80663	1.53495e-06	4.60274e-06	50.1144	50.0442	52.9048	12.9406	12.7573	21.155
Pt1g007410	54.0746	-1.29681	0.270247	-4.79859	1.59787e-06	4.78553e-06	64.0351	82.4803	84.0808	32.3516	29.7671	31.7326
Pt7g016930	13.0063	-3.77081	0.785916	-4.79798	1.60271e-06	4.79929e-06	29.6974	22.2419	20.784	1.07839	1.06311	3.17326
Pt5g004880	14.5305	-5.31815	1.10965	-4.79265	1.64594e-06	4.92118e-06	23.2011	25.0221	36.8444	0	0	2.1155
Pt5g003540	67.0012	-1.13435	0.236773	-4.79088	1.66051e-06	4.96245e-06	85.3801	98.2349	92.5834	39.9003	45.7138	40.1946
Pt2g000600	15.7994	-2.82381	0.589445	-4.79064	1.66253e-06	4.96772e-06	30.6255	24.0954	28.3419	4.31355	3.18934	4.23101
Pt3g008090	14.6377	-5.32873	1.11284	-4.7884	1.68112e-06	5.02098e-06	24.1292	40.7768	20.784	1.07839	0	1.05775
Pt8g006500	31.8406	-1.75427	0.366653	-4.78456	1.71366e-06	5.11425e-06	46.4022	53.7512	47.2364	11.8623	11.6942	20.0973
Pt1g023580	35.7908	-1.59871	0.334355	-4.78149	1.73996e-06	5.19117e-06	49.1864	56.5314	55.739	16.1758	18.0729	19.0395
Pt4g021430	12.6936	-4.07479	0.852253	-4.78119	1.74257e-06	5.19736e-06	22.2731	23.1686	26.4524	1.07839	3.18934	0
PtUn008900	16.455	-2.74529	0.574305	-4.7802	1.75125e-06	5.22243e-06	26.9133	27.8023	31.176	6.47032	4.25245	2.1155
Pt3g009360	12.8118	-4.52694	0.947149	-4.77954	1.75695e-06	5.23782e-06	21.345	28.7291	23.6182	0	1.06311	2.1155
Pt7g006640	7.62861	-6.28103	1.3153	-4.77537	1.79375e-06	5.34102e-06	13.9207	13.9012	17.9498	0	0	0
Pt4g004770	13.0179	-3.7683	0.789325	-4.77408	1.80529e-06	5.37375e-06	25.9853	25.0221	21.7288	4.31355	0	1.05775
Pt4g004040	25.5137	-1.9826	0.415343	-4.7734	1.81144e-06	5.39021e-06	36.1937	48.1907	37.7891	9.70549	9.56801	11.6353
Pt3g039280	55.0234	-1.30886	0.274316	-4.77135	1.82998e-06	5.44059e-06	61.251	91.7477	82.1914	34.5084	29.7671	30.6748
Pt9g011130	7.61128	-6.27848	1.31618	-4.77022	1.84022e-06	5.4702e-06	16.7048	16.6814	12.2815	0	0	0
Pt2g029040	68.8393	-1.1205	0.235075	-4.76657	1.87384e-06	5.56676e-06	91.8764	86.1872	104.865	43.1355	46.7769	40.1946
Pt5g002800	12.8088	-4.52705	0.949851	-4.76606	1.87861e-06	5.58007e-06	25.0572	25.9488	22.6735	0	0	3.17326
Pt2g000180	7.75783	-6.3063	1.32389	-4.76348	1.90287e-06	5.65042e-06	21.345	15.7547	9.44728	0	0	0
Pt1g003410	18.6873	-2.5874	0.544299	-4.75364	1.99791e-06	5.9236e-06	21.345	40.7768	34.0102	4.31355	8.5049	3.17326
Pt1g021040	68.4328	-1.14499	0.241079	-4.74943	2.03986e-06	6.04065e-06	85.3801	98.2349	99.1965	32.3516	46.7769	48.6566
Pt7g001750	7.60742	-6.27788	1.32316	-4.74462	2.08893e-06	6.18127e-06	12.9926	21.3151	11.3367	0	0	0
Pt6g006630	24.5325	-2.04139	0.430946	-4.737	2.16902e-06	6.40661e-06	44.5462	37.9965	35.8997	6.47032	13.8205	8.46202
Pt1g005020	28.145	-1.86989	0.39551	-4.72781	2.26958e-06	6.69348e-06	36.1937	47.264	49.1259	12.9406	14.8836	8.46202
Pt5g013950	22.2611	-2.23255	0.472414	-4.72583	2.29173e-06	6.75577e-06	25.9853	43.557	40.6233	4.31355	9.56801	9.51977
Pt6g007170	31.0291	-1.75122	0.370729	-4.72372	2.3157e-06	6.82229e-06	53.8266	50.9709	38.7339	12.9406	17.0098	12.693
Pt7g018770	12.1478	-5.9697	1.26396	-4.723	2.32388e-06	6.84433e-06	23.2011	25.9488	22.6735	0	1.06311	0
Pt9g005740	27.4779	-1.88076	0.398324	-4.72169	2.33888e-06	6.88747e-06	44.5462	45.4105	39.6786	15.0974	7.44179	12.693
Pt2g024900	24.8937	-1.99986	0.423667	-4.72036	2.3543e-06	6.93182e-06	42.6901	35.2163	41.568	10.7839	12.7573	6.34651
Pt6g012560	68.8983	-1.14006	0.241632	-4.71814	2.38009e-06	7.0046e-06	113.221	91.7477	79.3572	45.2923	41.4614	42.3101
PtUn025630	16.7958	-2.64703	0.562761	-4.70365	2.55554e-06	7.50961e-06	29.6974	22.2419	34.9549	5.39194	5.31556	3.17326
Pt8g011530	49.7698	-1.37247	0.29205	-4.69945	2.60863e-06	7.66314e-06	71.4594	80.6268	63.2968	33.43	18.0729	31.7326
Pt4g019610	12.0032	-5.95187	1.2676	-4.69537	2.66118e-06	7.81182e-06	26.9133	18.5349	25.5077	0	1.06311	0
Pt4g016620	7.31457	-6.22051	1.32542	-4.69325	2.68897e-06	7.88866e-06	17.6329	10.1942	16.0604	0	0	0
Pt3g020200	32.7041	-1.66978	0.356243	-4.68718	2.7699e-06	8.1212e-06	44.5462	54.6779	50.0706	17.2542	11.6942	17.9818
Pt6g004790	35.9636	-1.5692	0.335483	-4.67742	2.90506e-06	8.49958e-06	48.2583	61.1651	51.9601	18.3326	20.1991	15.8663
Pt9g008910	68.3528	-1.08866	0.232799	-4.67639	2.91972e-06	8.53991e-06	98.3727	90.821	89.7492	45.2923	40.3983	45.4833
Pt5g000240	12.8699	-3.75369	0.803108	-4.67396	2.95453e-06	8.63528e-06	12.9926	31.5093	27.3971	1.07839	2.12622	2.1155
Pt7g018140	14.0178	-3.14724	0.673869	-4.6704	3.00613e-06	8.77604e-06	30.6255	20.3884	24.5629	2.15677	5.31556	1.05775
Pt9g009300	11.8408	-5.93211	1.27499	-4.65266	3.27681e-06	9.53293e-06	31.5535	15.7547	22.6735	0	1.06311	0
Pt1g020070	60.2763	-1.17819	0.25358	-4.64624	3.38048e-06	9.81843e-06	81.6679	94.5279	74.6335	33.43	36.1458	41.2523
Pt7g005930	11.6878	-5.91308	1.27389	-4.64174	3.45487e-06	1.0027e-05	15.7768	28.7291	24.5629	0	0	1.05775
Pt2g004280	11.3842	-5.87421	1.27051	-4.62349	3.77332e-06	1.0922e-05	22.2731	19.4616	25.5077	0	1.06311	0
Pt8g010480	6.99089	-6.15576	1.33142	-4.62345	3.77401e-06	1.09224e-05	18.5609	12.0477	11.3367	0	0	0
PtUn027320	17.335	-2.83313	0.613551	-4.61759	3.88219e-06	1.12238e-05	21.345	51.8977	17.9498	5.39194	4.25245	3.17326
Pt2g005850	12.0751	-3.65547	0.792054	-4.61519	3.92744e-06	1.13513e-05	23.2011	24.0954	19.8393	1.07839	1.06311	3.17326
Pt1g006190	75.3769	-1.03721	0.224885	-4.61216	3.985e-06	1.15125e-05	91.8764	114.916	97.307	46.3707	48.9032	52.8876
PtUn018130	6.84112	-6.12427	1.32877	-4.60899	4.04628e-06	1.16844e-05	12.9926	14.8279	13.2262	0	0	0
Pt9g010310	11.2165	-5.8529	1.27093	-4.6052	4.12064e-06	1.18974e-05	20.417	24.0954	21.7288	0	0	1.05775
Pt1g011790	42.0195	-1.46122	0.317403	-4.60369	4.15068e-06	1.19806e-05	58.4668	52.8244	73.6888	21.5677	17.0098	28.5593
Pt2g005150	12.5425	-3.71636	0.807381	-4.60298	4.1648e-06	1.20195e-05	20.417	26.8756	22.6735	0	0	5.28876
Pt7g011030	21.4638	-2.16636	0.471239	-4.59717	4.28277e-06	1.23454e-05	30.6255	46.3372	28.3419	8.6271	8.5049	6.34651
Pt9g006550	18.9083	-2.29471	0.499554	-4.59352	4.35837e-06	1.2554e-05	33.4096	30.5826	30.2313	8.6271	4.25245	6.34651
Pt3g009120	36.9689	-1.58202	0.344483	-4.59245	4.38077e-06	1.26167e-05	58.4668	45.4105	62.3521	25.8813	17.0098	12.693
Pt6g007480	22.9449	-2.05757	0.44819	-4.59084	4.4146e-06	1.27085e-05	31.5535	44.4837	34.9549	10.7839	5.31556	10.5775
Pt4g010260	61.7844	-1.1513	0.251832	-4.57168	4.83823e-06	1.38952e-05	83.524	87.114	85.0256	33.43	32.9565	48.6566
Pt8g005490	12.5854	-3.43357	0.75147	-4.56914	4.8974e-06	1.40548e-05	16.7048	25.0221	27.3971	1.07839	4.25245	1.05775
Pt5g022990	6.6901	-6.09185	1.33347	-4.56841	4.91439e-06	1.40974e-05	14.8487	11.1209	14.1709	0	0	0
PtUn018060	17.5691	-2.48543	0.544142	-4.56762	4.93303e-06	1.41488e-05	33.4096	32.4361	23.6182	2.15677	8.5049	5.28876
Pt5g026230	6.68432	-6.09088	1.33363	-4.56715	4.94393e-06	1.41717e-05	15.7768	12.0477	12.2815	0	0	0
Pt8g003060	46.4479	-1.36474	0.298881	-4.56617	4.96725e-06	1.42343e-05	60.3229	69.5058	70.8546	35.5868	21.2622	21.155
Pt5g007500	20.5191	-2.1682	0.475287	-4.56187	5.07011e-06	1.45184e-05	39.9059	32.4361	28.3419	9.70549	6.37867	6.34651
Pt7g001710	12.5016	-5.09511	1.11894	-4.55354	5.27515e-06	1.5079e-05	19.4889	23.1686	30.2313	0	1.06311	1.05775
PtUn012620	71.5217	-1.06563	0.234304	-4.54805	5.41448e-06	1.54592e-05	89.0923	95.4547	105.81	56.0761	38.272	44.4256
Pt3g013780	17.9452	-2.40614	0.529424	-4.54482	5.49828e-06	1.56847e-05	31.5535	26.8756	32.1208	8.6271	6.37867	2.1155
Pt2g006730	23.5587	-2.03511	0.447943	-4.54323	5.53983e-06	1.57956e-05	41.762	46.3372	25.5077	10.7839	7.44179	9.51977
PtUn013580	10.7473	-5.79034	1.2745	-4.54321	5.5404e-06	1.57956e-05	21.345	22.2419	19.8393	0	0	1.05775
Pt2g025830	10.7625	-5.79158	1.27494	-4.54264	5.5555e-06	1.58317e-05	20.417	19.4616	23.6182	1.07839	0	0
PtUn031620	25.0627	-1.88895	0.416287	-4.53761	5.68952e-06	1.62042e-05	38.0498	45.4105	34.9549	9.70549	8.5049	13.7508
Pt2g000170	10.7461	-5.79011	1.27624	-4.53686	5.70983e-06	1.62549e-05	25.0572	19.4616	18.8946	0	1.06311	0
Pt4g005130	10.758	-5.79147	1.27835	-4.53041	5.88695e-06	1.67469e-05	15.7768	24.0954	23.6182	0	0	1.05775
Pt2g006930	6.67146	-6.08867	1.34573	-4.52443	6.0559e-06	1.7215e-05	12.0646	19.4616	8.50256	0	0	0
Pt6g010210	18.4087	-2.34853	0.519524	-4.52054	6.16816e-06	1.7529e-05	23.2011	40.7768	28.3419	6.47032	5.31556	6.34651
Pt2g002580	11.4506	-3.91858	0.867074	-4.51932	6.20385e-06	1.76202e-05	22.2731	16.6814	25.5077	0	2.12622	2.1155
Pt7g008010	41.0788	-1.41417	0.3131	-4.51668	6.28166e-06	1.78334e-05	54.7546	63.0186	61.4073	29.1165	19.136	19.0395
Pt1g018570	37.597	-1.51002	0.334414	-4.5154	6.31963e-06	1.79307e-05	69.6034	45.4105	51.9601	17.2542	20.1991	21.155
Pt1g018390	31.436	-1.68223	0.372656	-4.51417	6.3565e-06	1.80327e-05	39.9059	50.0442	53.8495	15.0974	20.1991	9.51977
Pt4g002590	10.6087	-5.77068	1.2784	-4.51398	6.3623e-06	1.80466e-05	21.345	16.6814	24.5629	0	1.06311	0
Pt6g000860	17.5566	-2.48323	0.55015	-4.51373	6.36967e-06	1.80648e-05	35.2657	36.143	17.9498	4.31355	6.37867	5.28876
Pt7g010280	27.3583	-1.81864	0.403053	-4.51217	6.41675e-06	1.81931e-05	51.9705	30.5826	45.347	11.8623	11.6942	12.693
Pt2g027130	6.51809	-6.05505	1.34439	-4.50395	6.6702e-06	1.88842e-05	16.7048	13.9012	8.50256	0	0	0
PtUn034790	78.2527	-1.00973	0.22421	-4.5035	6.68434e-06	1.89215e-05	97.4447	102.869	113.367	58.2329	57.4081	40.1946
Pt5g018540	6.37775	-6.02293	1.33893	-4.4983	6.84988e-06	1.93759e-05	12.9926	12.0477	13.2262	0	0	0
Pt4g006230	11.2771	-4.3335	0.964139	-4.49468	6.96741e-06	1.96857e-05	21.345	16.6814	26.4524	0	2.12622	1.05775
PtUn023790	11.1081	-4.30989	0.960525	-4.48701	7.22288e-06	2.03809e-05	25.0572	17.6081	20.784	1.07839	1.06311	1.05775
Pt2g003290	6.53351	-6.05774	1.35078	-4.48462	7.30433e-06	2.05959e-05	18.5609	7.41396	13.2262	0	0	0
Pt8g006160	73.6481	-1.01684	0.226851	-4.48244	7.37958e-06	2.0796e-05	92.8045	109.356	93.5281	54.9978	46.7769	44.4256
Pt8g002120	23.6443	-1.90704	0.426098	-4.47558	7.62029e-06	2.14496e-05	37.1218	36.143	38.7339	9.70549	12.7573	7.40426
Pt4g002990	10.2936	-5.72626	1.28026	-4.47274	7.72254e-06	2.17311e-05	22.2731	16.6814	21.7288	1.07839	0	0
Pt6g013330	11.8461	-5.01604	1.12292	-4.46697	7.93366e-06	2.22931e-05	25.0572	25.9488	17.9498	0	1.06311	1.05775
Pt1g012110	39.8613	-1.4858	0.332697	-4.46593	7.97235e-06	2.23825e-05	65.8912	59.3116	51.0153	20.4894	29.7671	12.693
Pt7g000230	50.8498	-1.24423	0.279044	-4.45889	8.23839e-06	2.31028e-05	66.8192	77.8465	69.9099	24.8029	27.6409	38.0791
Pt6g014960	18.7701	-2.18946	0.491182	-4.45753	8.29085e-06	2.32432e-05	29.6974	31.5093	31.176	5.39194	7.44179	7.40426
Pt6g005020	52.0824	-1.2705	0.285119	-4.45604	8.34889e-06	2.33927e-05	77.9558	78.7733	64.2415	21.5677	28.704	41.2523
Pt2g003580	44.1456	-1.37755	0.309161	-4.45579	8.35842e-06	2.34158e-05	60.3229	69.5058	61.4073	30.1948	14.8836	28.5593
Pt6g013600	20.0522	-2.1308	0.478514	-4.45294	8.47022e-06	2.3712e-05	30.6255	34.2895	33.0655	4.31355	7.44179	10.5775
Pt3g039010	26.2608	-1.79656	0.403498	-4.45246	8.48923e-06	2.37584e-05	33.4096	42.6302	46.2917	14.019	11.6942	9.51977
Pt5g026280	12.2776	-3.14918	0.710073	-4.43502	9.20655e-06	2.56922e-05	19.4889	26.8756	19.8393	2.15677	3.18934	2.1155
Pt3g002410	11.5455	-4.97639	1.12267	-4.43266	9.3078e-06	2.59599e-05	24.1292	23.1686	19.8393	1.07839	0	1.05775
Pt3g012330	9.98171	-5.68138	1.28278	-4.42897	9.46821e-06	2.63847e-05	20.417	16.6814	21.7288	0	1.06311	0
PtUn033480	38.1745	-1.43297	0.323624	-4.42788	9.51623e-06	2.64996e-05	55.6827	50.9709	60.4626	25.8813	17.0098	19.0395
Pt9g005140	26.9098	-1.73407	0.392375	-4.41941	9.89728e-06	2.75332e-05	35.2657	44.4837	44.4022	11.8623	11.6942	13.7508
Pt6g008790	19.4084	-2.15683	0.488625	-4.41408	1.0144e-05	2.81954e-05	29.6974	37.0698	28.3419	8.6271	4.25245	8.46202
Pt5g022970	6.06006	-5.94956	1.34847	-4.41207	1.02385e-05	2.8446e-05	13.9207	12.0477	10.392	0	0	0
Pt8g010370	10.7999	-4.2667	0.967215	-4.41133	1.02739e-05	2.85362e-05	24.1292	16.6814	20.784	1.07839	2.12622	0
[truncated: 779 more rows]

## Sheet: up-regulated DEGs
Up-regulated differentially expressed genes (TRV-PtrERF9 vs TRV control)
Gene	baseMean	log2FoldChange	lfcSE	stat	pvalue	padj	EV1	EV2	EV33	E9-1	E9-2	E9-3
Pt1g005390	27825.5	1.14978	0.0193697	59.3597	0	0	16985.1	17505.3	17378.3	37871.9	38379.4	38833.2
Pt1g004310	5957.43	1.12459	0.0282184	39.8532	0	0	3714.04	3720.88	3804.42	8134.28	8207.23	8163.73
Pt1g004030	20577	1.08539	0.0199742	54.3397	0	0	13026	13164.4	13356.6	27949.6	27640.9	28324.5
Pt1g008610	2385.67	1.78297	0.0432541	41.2208	0	0	1088.6	1063.9	1070.38	3713.97	3643.29	3733.86
Pt1g011870	24180.9	1.09091	0.0191156	57.0693	0	0	15413	15628.6	15310.3	32455.2	33111.7	33166.9
Pt1g015380	12958.7	2.49142	0.0306928	81.173	0	0	3719.6	4035.05	3984.86	21317.6	22786.8	21908.2
Pt1g016230	21305.3	1.23172	0.0199693	61.681	0	0	12928.6	12755.7	12491.2	29747.3	29770.3	30138.5
Pt1g022630	5632.17	3.51552	0.0386822	90.8823	0	0	866.794	930.451	920.165	10582.2	10382.4	10111.1
Pt1g022520	32290.7	1.04389	0.0240968	43.3209	0	0	20625.8	21105.7	21547.4	42952.2	45150.4	42363
Pt1g020890	1936.04	2.2894	0.0507005	45.1554	0	0	643.135	661.696	667.923	3264.28	3128.74	3250.47
Pt1g020210	4404.34	1.26935	0.0320601	39.5927	0	0	2585.53	2583.76	2579.11	6222.3	6147.98	6307.37
Pt1g019610	6136.65	1.37476	0.031721	43.3393	0	0	3387.36	3339.06	3521	8792.09	9140.64	8639.72
Pt2g004250	26351.8	2.11392	0.0193268	109.378	0	0	9843.77	9801.25	10027.3	43117.2	42326.8	42994.4
Pt2g002140	9449.15	1.28512	0.0242204	53.0592	0	0	5483.82	5439.99	5572.01	13313.8	13516.4	13368.9
Pt2g007790	5912.75	1.36696	0.0318827	42.8747	0	0	3340.03	3274.19	3297.1	8861.11	8395.4	8308.64
Pt2g007530	23067.5	1.78306	0.0197793	90.1477	0	0	10382	10285	10495	35353.9	35645.1	36243.9
Pt2g006260	1443.19	2.73476	0.06045	45.2401	0	0	376.786	371.625	382.615	2492.15	2516.39	2519.57
Pt2g014940	56249.1	1.84067	0.0212942	86.4402	0	0	25100.8	24377.1	24182.2	85922.7	87476.1	90435.7
Pt2g016680	27907.2	1.10838	0.0191554	57.8624	0	0	17686.7	17620.2	17748.6	37714.4	37758.6	38914.7
Pt2g018730	10576.4	1.93043	0.0240225	80.3594	0	0	4343.25	4380.72	4464.79	16735.5	16771.7	16762.2
Pt2g018890	3397.43	1.48183	0.0376867	39.3197	0	0	1748.44	1862.76	1762.86	4959.5	5084.87	4966.15
Pt2g023270	13130.4	1.00455	0.0252846	39.7295	0	0	8853.55	8578.87	8773.69	17060.1	18079.3	17437
Pt2g023140	9656.96	1.26406	0.0283887	44.5268	0	0	5545.07	5617	5871.49	14051.4	13316.5	13540.3
Pt2g027030	18934.8	1.24892	0.0240155	52.0048	0	0	11300.8	11245.1	11099.6	26255.5	26065.4	27642.2
Pt2g030080	5029.33	1.27756	0.0304088	42.0129	0	0	2961.39	2900.71	2950.39	7064.52	7193.02	7105.98
Pt2g029400	54647.8	1.82743	0.0239334	76.3547	0	0	24437.3	23986	23655.1	81614.5	86449.1	87744.8
Pt3g001050	9860.41	1.23845	0.0270931	45.7108	0	0	5660.15	5922.82	6028.31	13975.9	13575.9	13999.3
Pt3g002120	4883.38	1.3437	0.0311689	43.1104	0	0	2774.85	2732.97	2773.72	7090.4	6890.03	7038.28
Pt3g005700	41767.9	1.75252	0.0171751	102.039	0	0	18841.2	19191	19322.5	64279.4	64258.8	64714.3
Pt3g007790	3613.55	1.54847	0.0355831	43.517	0	0	1857.02	1840.51	1826.16	5428.6	5295.36	5433.67
Pt3g007760	7036.05	1.14895	0.0299199	38.4008	0	0	4342.32	4488.22	4290.01	9475.79	10013.5	9606.5
Pt3g007640	3993.77	1.60443	0.0357453	44.885	0	0	2022.21	1970.26	1937.64	5963.48	5891.77	6177.27
Pt3g007120	8119.36	1.0772	0.02597	41.4788	0	0	5184.06	5149.92	5331.1	11025.4	11135	10890.6
Pt3g006370	7677.35	1.1957	0.0295603	40.4493	0	0	4701.47	4696.74	4600.83	10284.6	10765.1	11015.4
Pt3g006320	3173.74	2.36629	0.0492724	48.0247	0	0	1043.12	1082.44	967.402	4983.23	5354.9	5611.37
Pt3g012270	15907.5	1.3836	0.0253656	54.5462	0	0	8969.55	8935.67	8539.4	22443.4	22917.5	23639.7
Pt3g013100	3005.03	1.98892	0.0417422	47.6477	0	0	1137.78	1243.69	1247.04	4769.71	4836.1	4795.85
Pt3g014300	966938	1.25656	0.016961	74.0854	0	0	573413	569494	568865	1.33082e+06	1.37113e+06	1.38791e+06
Pt3g014310	7164.43	3.17714	0.0325549	97.5933	0	0	1415.27	1414.21	1450.16	12707.7	13156	12843.2
Pt3g014320	5185.42	2.17533	0.0338314	64.299	0	0	1847.74	1910.02	1881.9	8261.53	8517.66	8693.66
Pt3g017010	4360.57	1.98494	0.0371614	53.4139	0	0	1704.82	1753.4	1818.6	7028.93	7140.93	6716.72
Pt3g017550	1141.63	2.71755	0.071015	38.2672	0	0	286.766	336.408	280.584	1921.69	2014.6	2009.73
Pt3g020450	4737.41	1.31709	0.0313905	41.9581	0	0	2756.29	2707.95	2676.42	6683.85	6801.79	6798.17
Pt3g020900	3555.05	1.46097	0.0360165	40.5639	0	0	1839.38	1937.82	1906.46	5232.34	5176.29	5237.99
Pt3g024970	4777.01	1.80026	0.0349838	51.4597	0	0	2035.2	2130.59	2228.61	7301.76	7500.26	7465.61
Pt3g026260	8071.1	1.09753	0.0273277	40.1618	0	0	5088.47	5161.97	5172.39	11337.1	10846.9	10819.7
Pt3g032090	6867.89	1.35701	0.034992	38.7805	0	0	3960.9	3879.35	3729.79	9401.38	9871	10364.9
Pt3g037760	11637.7	1.22787	0.0223512	54.9353	0	0	7028.08	6898.69	6965.48	16366.7	16197.6	16369.8
Pt4g000530	8645.39	1.44701	0.0280574	51.573	0	0	4561.34	4630.02	4729.31	12398.2	13057.1	12496.3
Pt4g006500	9165.11	1.22581	0.0252955	48.4598	0	0	5516.3	5500.23	5452.97	12923.4	13035.9	12561.9
Pt4g005850	17758.6	1.13079	0.0258143	43.8047	0	0	11011.3	11383.2	11009.9	23405.3	25035.2	24707
Pt4g005000	27910.5	1.57482	0.0241798	65.1297	0	0	14113.7	13958.6	14015	40021.1	42461.8	42892.9
Pt4g007470	4644.1	1.21067	0.0319959	37.8383	0	0	2733.09	2814.52	2859.69	6485.42	6420.14	6551.72
Pt4g009290	6316.41	1.36181	0.0285437	47.7097	0	0	3592.46	3444.71	3578.63	9111.3	9069.41	9101.96
Pt4g008990	9851.84	1.57257	0.0243806	64.5009	0	0	5008.66	4939.55	4924.87	14704.9	14595.5	14937.6
Pt4g008450	7711.46	1.14552	0.0282447	40.557	0	0	4807.27	4870.04	4726.48	10395.7	10518.4	10950.9
Pt4g010220	8351.33	3.04536	0.0335907	90.661	0	0	1898.78	1801.59	1712.79	14751.3	14615.7	15327.9
Pt4g016310	3286.39	1.39159	0.03689	37.7228	0	0	1795.77	1860.9	1784.59	4808.53	4738.29	4730.27
Pt4g021890	10676.7	1.10273	0.0248593	44.3589	0	0	6818.35	6907.03	6626.32	14377.1	14491.3	14840.3
Pt4g022280	8639.03	1.22463	0.0262693	46.6184	0	0	5258.3	5041.49	5233.8	12118.9	12252.4	11929.3
Pt4g022460	97653.4	1.92639	0.0148463	129.756	0	0	40359.7	40688.7	40992.7	154218	154580	155081
Pt5g000550	14876.1	1.50428	0.0209514	71.7984	0	0	7748.25	7686.42	7828.96	21871.9	22069.2	22052
Pt5g001340	14816.8	2.11402	0.0235798	89.6541	0	0	5534.86	5554.91	5592.79	24312.2	24419.7	23486.3
Pt5g001600	2387.69	1.72386	0.043454	39.6709	0	0	1125.72	1097.27	1106.28	3584.56	3693.25	3719.06
Pt5g002460	18966.6	1.57873	0.0237283	66.5336	0	0	9578.35	9576.05	9387.77	27688.7	28238.4	29330.4
Pt5g006410	2032.05	2.23631	0.0513334	43.5645	0	0	724.803	729.348	680.204	3265.36	3297.77	3494.81
Pt5g007210	5540.76	1.51252	0.0305758	49.4679	0	0	2871.37	2906.27	2850.25	8160.16	8389.02	8067.47
Pt5g007790	7248.45	1.02587	0.026023	39.4215	0	0	4805.42	4797.76	4720.81	9656.96	9762.56	9747.18
Pt5g007920	6321.1	1.6783	0.0324934	51.6506	0	0	3084.82	3034.16	2909.76	9364.72	9571.2	9961.91
Pt5g012310	11014	1.01328	0.0229363	44.1777	0	0	7274.02	7395.42	7223.39	14674.7	14635.9	14880.5
Pt5g014860	5660.03	1.82243	0.0317583	57.3844	0	0	2449.11	2518.89	2517.7	8719.84	9073.66	8680.97
Pt5g018520	12479.6	1.38017	0.0219313	62.9315	0	0	6849.9	6992.29	6939.97	18033.9	17992.1	18069.6
Pt5g020640	12400.5	1.76822	0.0293185	60.3107	0	0	5773.37	5591.98	5520.05	18588.2	18868.1	20061.3
Pt5g023070	12711.1	1.10125	0.0244588	45.0245	0	0	8218.76	8022.83	8005.63	16984.6	17217.1	17817.8
Pt5g023060	2599.83	4.21908	0.0612473	68.8859	0	0	270.989	282.657	240.906	4981.07	4830.78	4992.59
Pt5g026100	8141.06	1.82016	0.0316616	57.4878	0	0	3460.68	3707.9	3611.7	12202	13004	12860.1
Pt6g000970	6133.22	1.34454	0.0291127	46.1841	0	0	3566.48	3429.88	3400.08	8796.41	8849.35	8757.13
Pt6g006030	16525.5	1.1247	0.0225383	49.9016	0	0	10067.4	10541.7	10565.8	22790.6	22649.6	22537.5
Pt6g006430	9297.14	1.24187	0.0279604	44.4154	0	0	5438.34	5387.17	5752.45	13110	12828.6	13266.3
Pt6g006610	3680.09	1.39453	0.0346195	40.2816	0	0	2050.98	2033.28	1999.99	5339.1	5308.12	5349.05
Pt6g011620	907.406	3.49343	0.0903567	38.6626	0	0	161.48	155.693	126.594	1591.7	1645.7	1763.27
Pt6g011740	8256.82	1.31741	0.026522	49.6724	0	0	4613.31	4763.47	4809.61	11962.6	11710.2	11681.8
Pt6g012010	3483.25	1.47165	0.0365201	40.297	0	0	1880.22	1828.47	1829.94	5044.7	5231.58	5084.61
Pt6g013200	28970.9	1.86127	0.0449772	41.3825	0	0	12617.7	12622.3	12276.7	43585.2	44616.7	48106.6
Pt6g018530	5131.27	1.90118	0.0328529	57.8694	0	0	2174.41	2147.27	2180.43	7902.42	8303.97	8079.11
Pt7g007310	4337.43	1.39064	0.0338921	41.0313	0	0	2476.02	2358.56	2350.48	6265.43	6194.76	6379.3
Pt7g015230	17926	1.16042	0.0198849	58.3569	0	0	11012.2	11171.9	11060.9	25012.1	24547.3	24751.4
Pt7g015610	33253.6	1.6391	0.0182737	89.6973	0	0	15968.9	16200.4	16321.1	49722.3	50835.9	50472.7
Pt7g017380	7773.54	1.80605	0.0274749	65.7346	0	0	3497.8	3511.43	3362.29	11987.4	12073.8	12208.6
Pt8g000720	7800.28	1.56682	0.0293791	53.3312	0	0	3952.54	4044.31	3813.87	11374.8	11682.5	11933.6
Pt8g001500	7733.15	1.22232	0.0272752	44.8142	0	0	4640.22	4576.26	4703.8	10944.6	10972.4	10561.7
Pt8g010780	3687.24	1.67454	0.0355304	47.1298	0	0	1783.7	1757.11	1736.41	5572.03	5585.59	5688.59
Pt8g011710	3546.07	1.93959	0.0365416	53.079	0	0	1478.38	1450.36	1470.94	5603.3	5644.06	5629.36
Pt9g001580	7858.67	1.09822	0.0270308	40.6284	0	0	5074.55	5021.1	4916.37	10671.7	10520.6	10947.7
Pt9g003610	3080.31	1.46865	0.0384473	38.1992	0	0	1650.99	1622.73	1631.55	4641.38	4478.89	4456.31
Pt9g013150	4753.48	1.42988	0.0324468	44.0683	0	0	2586.46	2493.87	2640.52	6874.72	6925.11	7000.2
Pt9g019210	1748.59	2.26693	0.0537758	42.1551	0	0	603.229	576.435	625.41	2874.98	2979.9	2831.6
PtUn000360	915.225	3.05247	0.0797835	38.2594	0	0	204.17	181.642	205.006	1610.03	1644.63	1645.86
PtUn000370	28799.9	1.18313	0.0238292	49.6502	0	0	17683.9	17800.9	17348	39115.3	39225.7	41625.7
PtUn003360	11171.8	1.381	0.0242032	57.0583	0	0	6069.41	6317.62	6209.7	15981.7	16074.3	16378.2
PtUn004050	6323.71	1.24464	0.0313231	39.7354	0	0	3649.07	3744.05	3867.72	8677.78	9165.09	8838.58
PtUn007070	4768.08	1.28462	0.0317311	40.4845	0	0	2704.32	2797.84	2823.79	6719.43	6835.81	6727.3
PtUn007370	4143.69	2.1947	0.0358259	61.26	0	0	1447.75	1536.54	1472.83	6776.59	6784.78	6843.65
PtUn012250	1617.09	2.4894	0.0558664	44.56	0	0	503	494.882	468.585	2727.24	2742.83	2766.02
PtUn016540	1547.28	3.20561	0.0659563	48.6021	0	0	282.126	324.361	301.368	2803.81	2892.73	2679.29
PtUn024190	1963.79	1.8459	0.0480444	38.4207	0	0	827.816	864.653	871.984	3126.25	3026.68	3065.37
PtUn034420	2744.56	2.35039	0.0472263	49.7686	0	0	895.563	956.4	847.421	4448.35	4566.07	4753.54
PtUn036440	21052.1	1.01698	0.0230288	44.1613	0	0	13542	14348.8	13883.7	27744.8	28644.5	28148.9
Pt3g016630	4163.48	1.21518	0.0324823	37.4105	2.64196e-306	2.47874e-304	2519.64	2516.11	2484.64	5815.74	5859.88	5784.85
Pt3g010300	2063.95	1.7589	0.0471795	37.281	3.32869e-304	3.06413e-302	983.727	906.356	934.336	3209.28	3205.28	3144.7
Pt6g014780	759.114	3.8048	0.102232	37.2172	3.60301e-303	3.30106e-301	116.934	92.6745	94.4728	1376.02	1391.61	1482.97
Pt6g005010	2859.26	1.46907	0.0395986	37.099	2.91629e-301	2.61062e-299	1533.13	1522.64	1496.45	4288.75	4114.25	4200.33
Pt8g000040	1775.24	1.95423	0.0528223	36.9963	1.31105e-299	1.16827e-297	736.868	680.23	768.064	2867.43	2759.84	2839.01
Pt2g000510	929.683	2.79682	0.0756443	36.9733	3.07589e-299	2.71611e-297	239.436	223.345	239.016	1625.13	1607.43	1643.75
Pt8g002470	1356.7	2.17682	0.0588868	36.9662	4.00652e-299	3.52194e-297	482.583	505.076	486.535	2222.56	2274	2169.45
Pt2g022480	21170.1	1.7502	0.0475933	36.774	4.80141e-296	4.16443e-294	9910.59	9962.5	9232.83	31366	32592.9	33956
Pt5g006370	5488.67	1.10795	0.0302267	36.6545	3.87881e-294	3.33458e-292	3572.97	3393.74	3469.99	7556.26	7423.71	7515.33
Pt4g004450	3725.81	1.316	0.0368612	35.7014	3.76174e-279	3.08447e-277	2133.58	2112.98	2159.65	5126.65	5486.72	5335.3
Pt1g002520	3497.08	1.31715	0.0369364	35.66	1.64977e-278	1.34147e-276	1935.9	2068.49	2004.71	5054.4	4910.52	5008.46
Pt9g012920	1331.18	2.07155	0.0583618	35.4951	5.85794e-276	4.74348e-274	512.281	512.49	510.153	2186.97	2166.62	2098.58
Pt8g001750	5161.84	1.26228	0.03572	35.3382	1.52137e-273	1.22179e-271	3158.14	3046.21	2907.87	7073.14	7220.66	7565.04
Pt2g012050	5349.01	1.16118	0.0330327	35.1524	1.06927e-270	8.44807e-269	3362.31	3324.23	3230.03	7163.73	7348.23	7665.53
Pt8g001220	1098.25	2.29394	0.0655091	35.0172	1.23103e-268	9.64804e-267	371.218	357.723	387.339	1805.22	1827.49	1840.49
Pt7g000430	2333.38	1.54026	0.0440073	35.0001	2.24139e-268	1.73574e-266	1154.49	1236.28	1191.3	3407.7	3508.27	3502.22
Pt7g010350	4255.01	1.15675	0.0333165	34.7201	3.92384e-264	3.00289e-262	2566.04	2644.93	2694.37	5957.01	5801.4	5866.29
Pt8g005220	5229.31	1.10744	0.0319271	34.6864	1.26214e-263	9.58394e-262	3348.39	3283.46	3314.11	7116.28	7371.62	6942.03
Pt3g035550	5559.33	1.06282	0.0306869	34.6343	7.6996e-263	5.82394e-261	3569.26	3616.16	3612.64	7750.37	7357.8	7449.75
Pt4g010990	1298.25	2.08169	0.0601703	34.5967	2.83385e-262	2.13523e-260	506.712	463.372	518.656	2080.21	2117.72	2102.81
PtUn016560	825.539	2.71172	0.0798241	33.9712	5.92407e-253	4.34617e-251	214.378	222.419	219.177	1439.65	1383.11	1474.51
Pt5g011940	1448.49	1.9141	0.0567721	33.7155	3.42614e-249	2.47634e-247	616.222	583.849	622.576	2211.77	2361.17	2295.32
Pt4g008540	3909.46	1.16299	0.0345842	33.6279	6.5571e-248	4.70448e-246	2399	2459.58	2382.6	5527.81	5297.49	5390.3
Pt8g008820	2277.33	1.50427	0.0447526	33.613	1.08204e-247	7.73481e-246	1190.68	1201.99	1168.63	3245.95	3428.54	3428.17
Pt7g002650	2055.56	1.61356	0.0480172	33.6038	1.47824e-247	1.05284e-245	1040.34	953.62	1043.92	3167.22	3073.46	3054.79
PtUn002620	4561.57	1.0452	0.0311658	33.5369	1.39615e-246	9.90757e-245	3004.08	2954.46	2974.95	6207.2	6100.14	6128.61
PtUn009010	2085.44	1.6146	0.048387	33.3684	3.94384e-244	2.76849e-242	977.231	1076.88	1025.98	3250.26	3094.72	3087.58
Pt6g013940	5192.25	1.04377	0.0312911	33.3567	5.82185e-244	4.07217e-242	3309.41	3389.1	3477.55	6914.62	6927.24	7135.59
Pt6g005490	588.678	4.25787	0.128194	33.2144	6.6674e-242	4.59768e-240	43.6181	67.6523	64.2415	1172.21	1067.36	1116.99
Pt3g022010	43425.5	1.48267	0.044756	33.1279	1.18069e-240	8.11306e-239	23734.7	22945.3	21982.9	62003	63197.8	66689.1
Pt2g029580	4188.53	1.09116	0.0330015	33.064	9.7805e-240	6.69707e-238	2708.03	2671.8	2648.07	5677.71	5613.23	5812.35
Pt1g011460	5210.43	1.03256	0.0312664	33.0246	3.60854e-239	2.45368e-237	3505.23	3426.17	3333	6952.36	6907.04	7138.77
Pt9g004500	8709.65	1.05699	0.0320327	32.9972	8.89572e-239	6.00692e-237	5765.01	5591.98	5606.96	11239	11671.9	12383.1
Pt6g002020	2380.36	1.38258	0.0419243	32.9781	1.67529e-238	1.12736e-236	1336.38	1299.3	1323.56	3423.88	3425.35	3473.66
Pt4g008890	1708.35	1.68599	0.0511359	32.9707	2.13868e-238	1.43424e-236	814.823	837.777	777.511	2585.97	2567.42	2666.59
Pt2g026730	1524.91	1.7736	0.0542438	32.6969	1.72887e-234	1.14758e-232	679.329	707.106	683.983	2354.12	2291.01	2433.89
Pt3g025310	1376.5	1.84621	0.0565073	32.672	3.9029e-234	2.57314e-232	587.452	612.578	597.068	2198.83	2160.24	2102.81
Pt5g003400	4843.1	1.10199	0.0337895	32.6135	2.63856e-233	1.73372e-231	2962.32	3172.25	3100.6	6714.04	6430.77	6678.65
Pt5g008850	1456.66	1.81349	0.0560327	32.3649	8.55817e-230	5.44015e-228	667.264	653.355	615.018	2217.16	2250.61	2336.57
PtUn000350	4198.34	1.17833	0.0366556	32.146	1.00405e-226	6.30031e-225	2453.75	2551.33	2715.15	5759.67	5824.79	5885.33
Pt2g014900	2104.21	1.50141	0.0467447	32.1194	2.36048e-226	1.47644e-224	1070.96	1083.36	1141.23	3199.58	3024.55	3105.56
PtUn019060	4204.43	1.03296	0.0323227	31.9576	4.23329e-224	2.60608e-222	2738.66	2787.65	2754.83	5707.91	5655.76	5581.76
Pt8g008290	916.748	2.29142	0.0718536	31.8901	3.6634e-223	2.24815e-221	304.399	328.068	300.424	1552.88	1493.67	1521.05
Pt8g007200	3449.31	1.13639	0.0357899	31.7516	3.01353e-221	1.8151e-219	2185.55	2134.29	2151.15	4654.32	4828.66	4741.9
Pt6g000120	3077.47	1.41567	0.0448007	31.5993	3.78016e-219	2.24224e-217	1632.43	1758.03	1643.83	4206.79	4641.55	4582.18
PtUn025520	3035.22	1.23555	0.0391628	31.549	1.84871e-218	1.09326e-216	1782.77	1852.56	1793.09	4326.49	4124.88	4331.49
Pt7g002490	1638.05	1.59098	0.0504609	31.529	3.47641e-218	2.04344e-216	824.104	808.121	817.19	2455.49	2428.15	2495.24
Pt3g034070	1220.43	1.94199	0.0617065	31.4714	2.14049e-217	1.2544e-215	522.489	515.27	474.254	1874.24	1969.95	1966.36
Pt9g008400	2274.78	1.3645	0.0433731	31.4596	3.09912e-217	1.81076e-215	1303.9	1269.64	1244.21	3306.34	3219.1	3305.47
Pt6g016870	2282.32	1.34906	0.0429896	31.3811	3.65897e-216	2.11883e-214	1302.05	1282.61	1275.38	3334.37	3281.83	3217.68
Pt7g015900	1350.76	1.94801	0.0622784	31.2791	8.99193e-215	5.19164e-213	551.259	571.801	545.108	2000.41	2266.56	2169.45
Pt9g021000	2310.29	1.34571	0.0434392	30.9792	1.0268e-210	5.84201e-209	1308.54	1258.52	1347.18	3354.86	3286.08	3306.53
Pt1g019510	1305.79	1.78523	0.0576858	30.9475	2.74328e-210	1.55625e-208	593.021	561.607	607.46	2020.9	2003.97	2047.81
Pt2g028340	2636.82	1.27538	0.0412182	30.9422	3.2374e-210	1.82595e-208	1520.14	1567.12	1538.02	3617.99	3759.17	3818.48
Pt9g001300	832.122	2.37017	0.0766656	30.9157	7.33963e-210	4.1041e-208	260.781	257.635	290.976	1407.3	1358.66	1417.39
Pt1g015670	2119.12	1.386	0.0449524	30.8325	9.60481e-209	5.34011e-207	1163.77	1194.57	1160.13	3140.26	3006.48	3049.5
Pt7g007540	843.924	2.27367	0.0738338	30.7945	3.10799e-208	1.72308e-206	297.902	288.218	281.529	1384.65	1417.13	1394.12
Pt9g020820	634.362	2.8762	0.0936291	30.7191	3.16809e-207	1.74156e-205	146.631	163.107	146.433	1142.01	1140.72	1067.27
Pt4g006610	1002.58	2.09748	0.0682876	30.7154	3.54511e-207	1.94334e-205	399.059	359.577	380.726	1676.89	1586.16	1613.07
Pt4g008060	2207.95	1.33915	0.0436224	30.6987	5.92672e-207	3.23977e-205	1264.93	1236.28	1251.77	3099.29	3204.22	3191.24
Pt5g013760	2673.98	1.23564	0.0403958	30.5884	1.74732e-205	9.52485e-204	1625.93	1560.64	1595.65	3799.16	3794.25	3668.28
Pt5g001290	3867.26	1.05762	0.0346477	30.5249	1.21738e-204	6.59923e-203	2467.67	2563.38	2498.81	5223.71	5332.57	5117.4
Pt2g027730	1045.24	1.99886	0.0654907	30.5213	1.36019e-204	7.35293e-203	395.347	435.57	424.183	1680.13	1687.16	1649.04
Pt4g010840	1674.16	1.69882	0.0557607	30.4662	7.31514e-204	3.92184e-202	815.751	825.729	723.662	2587.05	2458.98	2633.8
Pt5g015590	1395.96	1.67019	0.0549377	30.4015	5.24202e-203	2.79503e-201	655.2	666.329	681.149	2092.07	2160.24	2120.79
Pt4g020620	876.214	2.20518	0.0728932	30.2522	4.87564e-201	2.57157e-199	295.118	317.873	324.042	1411.61	1433.08	1475.56
PtUn029710	1881.65	1.60472	0.0532984	30.1082	3.78626e-199	1.98094e-197	1016.21	860.019	917.331	2823.22	2808.74	2864.39
Pt5g010200	1995.78	1.42434	0.0473793	30.0626	1.49482e-198	7.75833e-197	1115.51	1075.02	1059.99	2817.83	2910.8	2995.55
Pt9g011280	732.542	2.6348	0.0877612	30.0224	5.00614e-198	2.59137e-196	207.882	178.862	222.956	1313.48	1279.99	1192.09
Pt2g005190	3306.88	1.09575	0.0366957	29.8604	6.43078e-196	3.28525e-194	2070.47	2087.96	2166.26	4560.5	4431.05	4525.06
Pt8g005920	2755.49	1.24168	0.0417601	29.7337	2.81964e-194	1.42552e-192	1554.48	1663.51	1695.79	3940.43	3876.11	3802.62
Pt7g016450	1684.32	1.49505	0.0507503	29.459	9.65596e-191	4.78264e-189	889.995	874.847	881.432	2575.19	2465.36	2419.08
Pt2g007620	2466.62	1.24319	0.0424614	29.2781	1.96874e-188	9.53349e-187	1444.97	1530.98	1418.98	3497.21	3452.99	3454.62
Pt2g020280	1808.38	1.40071	0.0479644	29.2031	1.7693e-187	8.5044e-186	995.792	969.375	1015.58	2629.11	2584.43	2656.02
PtUn001450	3648.78	1.01008	0.0347344	29.0802	6.39092e-186	3.02716e-184	2386	2427.14	2450.63	4837.65	4971.11	4820.18
Pt2g019740	1807.16	1.44703	0.0497769	29.0704	8.4944e-186	4.01376e-184	956.814	961.034	991.965	2652.83	2735.39	2544.95
PtUn012210	534.392	3.0164	0.103794	29.0613	1.1068e-185	5.21719e-184	119.718	121.404	111.478	974.862	903.646	975.247
Pt2g014000	1318.79	1.6782	0.0578794	28.9949	7.63466e-185	3.59013e-183	612.51	654.282	616.908	2055.41	2031.61	1942.03
Pt2g007540	2924.88	1.14619	0.0396246	28.9262	5.5903e-184	2.61618e-182	1895.07	1754.33	1811.99	4075.23	4020.69	3991.96
Pt7g018210	2863.48	1.17897	0.0407665	28.9202	6.65907e-184	3.10889e-182	1665.84	1775.64	1822.38	3957.68	3939.89	4019.46
Pt3g015140	3125.8	1.16243	0.0402698	28.8661	3.18429e-183	1.47254e-181	1890.43	1863.68	2037.78	4394.43	4332.18	4236.3
Pt3g028500	2813.3	1.11625	0.038776	28.7871	3.11134e-182	1.43541e-180	1823.61	1761.74	1743.02	3831.51	3868.67	3851.27
Pt3g025530	1805.16	1.40956	0.0489959	28.769	5.24602e-182	2.41453e-180	963.311	986.056	1012.75	2692.73	2626.95	2549.18
Pt8g006550	1310.34	1.63128	0.0567753	28.7322	1.5125e-181	6.94502e-180	644.063	622.772	651.863	1945.41	2028.42	1969.53
Pt1g008520	2771.09	1.10264	0.0384083	28.7083	3.00941e-181	1.3786e-179	1757.72	1747.84	1777.03	3795.92	3755.98	3792.04
Pt4g010930	1677.63	1.41286	0.0492354	28.6959	4.28758e-181	1.95954e-179	910.412	901.722	936.226	2450.1	2432.4	2434.94
Pt8g006710	3036.53	1.06138	0.037168	28.5562	2.35434e-179	1.05864e-177	1993.44	1926.7	1982.04	4082.78	4119.56	4114.66
PtUn011670	1955.49	1.32164	0.0463804	28.4957	1.32461e-178	5.94248e-177	1122.93	1110.24	1119.5	2827.53	2839.57	2713.13
Pt8g012790	1064.73	1.96492	0.069259	28.3706	4.66308e-177	2.06818e-175	464.95	397.573	440.243	1683.36	1781.78	1620.48
Pt3g028570	2012.32	1.34677	0.047867	28.1358	3.58015e-174	1.56652e-172	1107.16	1112.09	1188.47	2863.12	2987.35	2815.74
Pt9g013130	1153.41	1.84562	0.0656897	28.096	1.09614e-173	4.7855e-172	454.742	519.904	531.882	1863.45	1811.54	1738.94
Pt2g016070	3548.22	1.0031	0.0357064	28.0931	1.18886e-173	5.17872e-172	2340.53	2430.85	2314.58	4756.77	4790.38	4656.22
Pt4g020510	770.534	2.13466	0.076246	27.9971	1.76437e-172	7.63451e-171	288.622	285.437	283.419	1287.59	1222.58	1255.55
Pt1g006910	2470.49	1.25766	0.0450485	27.9178	1.62042e-171	6.98069e-170	1410.63	1515.23	1445.43	3328.98	3524.22	3598.47
Pt7g016780	1040.5	1.78617	0.0640022	27.908	2.13504e-171	9.15719e-170	489.08	458.739	455.359	1593.86	1628.69	1617.3
Pt9g015360	843.768	2.17067	0.0778127	27.8961	2.97197e-171	1.27189e-169	274.701	330.848	314.595	1381.41	1321.45	1439.6
Pt2g029900	3137.84	1.11124	0.0398625	27.8769	5.08394e-171	2.16623e-169	1940.54	2072.2	1944.25	4395.51	4157.83	4316.69
Pt6g016800	809.743	2.14105	0.0771081	27.7669	1.08876e-169	4.60893e-168	289.55	281.73	326.876	1326.42	1274.67	1359.21
Pt7g008600	1156.71	1.78378	0.0643446	27.7223	3.76176e-169	1.58898e-167	556.827	488.394	516.766	1793.36	1722.24	1862.7
Pt3g028920	1071.71	1.86325	0.0674219	27.6357	4.14647e-168	1.7477e-166	483.511	464.299	438.354	1670.42	1777.52	1596.15
Pt4g014740	2104.12	1.25078	0.0454668	27.5096	1.34601e-166	5.6489e-165	1272.35	1275.2	1187.52	3000.07	2934.19	2955.36
Pt4g008810	3035.02	1.03632	0.0376957	27.4917	2.20452e-166	9.23202e-165	1962.81	2038.84	1966.92	4015.92	4095.11	4130.52
Pt2g002180	1237.42	1.59013	0.0581509	27.3448	1.2442e-164	5.18814e-163	637.567	606.091	607.46	1826.79	1897.66	1848.95
PtUn028680	804.481	2.04168	0.0747126	27.3272	2.01803e-164	8.39699e-163	313.679	326.214	303.258	1288.67	1337.4	1257.67
Pt7g006440	1638.95	1.37946	0.0511918	26.9469	6.19633e-160	2.54036e-158	869.578	948.986	911.663	2402.65	2336.72	2364.08
Pt6g013630	1017.91	1.73607	0.0644893	26.9202	1.27269e-159	5.1851e-158	447.318	475.42	487.48	1562.58	1577.66	1557.01
Pt6g000840	1397.38	1.48405	0.0553273	26.8231	1.73912e-158	7.04127e-157	697.89	752.517	757.672	2044.62	2096.46	2035.11
Pt6g002030	1407.47	1.53614	0.0574111	26.7568	1.02798e-157	4.1278e-156	735.011	678.377	752.004	2154.62	2009.28	2115.5
Pt4g022130	2342.31	1.2233	0.0458118	26.7026	4.38809e-157	1.75479e-155	1392.07	1438.31	1384.03	3128.4	3277.58	3433.46
Pt3g004080	2537.84	1.12765	0.0422444	26.6934	5.60986e-157	2.23878e-155	1608.3	1603.27	1569.19	3408.78	3620.96	3416.54
Pt1g007100	2210.24	1.13408	0.043239	26.2281	1.27199e-151	4.95467e-150	1423.62	1374.36	1352.85	3017.33	3063.89	3029.4
Pt1g021290	1183.53	1.54445	0.0591283	26.1203	2.14652e-150	8.29491e-149	586.524	628.333	598.013	1775.03	1775.4	1737.89
Pt4g017170	503.503	2.58677	0.0990375	26.1191	2.21536e-150	8.54403e-149	145.703	138.085	147.378	842.221	883.446	864.183
Pt2g018930	353.734	4.2988	0.165243	26.0151	3.34435e-149	1.28475e-147	34.3377	39.85	28.3419	672.914	717.601	629.362
Pt6g016830	2979.41	1.02049	0.0394417	25.8734	1.32754e-147	5.05995e-146	1949.82	1949.87	2002.82	4081.7	4051.52	3840.7
Pt6g003370	681.555	2.11685	0.0818483	25.8631	1.73206e-147	6.5889e-146	245.004	253.001	268.303	1064.37	1119.46	1139.2
Pt5g012510	2137.28	1.18801	0.0463004	25.6587	3.3789e-145	1.25838e-143	1234.3	1363.24	1314.12	2931.06	3024.55	2956.42
Pt5g009250	1061.49	1.66372	0.0650794	25.5645	3.7915e-144	1.39081e-142	491.864	491.175	545.108	1636.99	1648.89	1554.9
Pt9g010640	845.792	1.84821	0.0723898	25.5313	8.85887e-144	3.24354e-142	370.29	354.016	378.836	1340.44	1367.16	1264.01
Pt1g011490	1770.43	1.21707	0.047686	25.5226	1.10621e-143	4.04266e-142	1054.26	1073.17	1067.54	2493.23	2507.88	2426.48
Pt5g005110	2734.73	1.02032	0.0401601	25.4064	2.14155e-142	7.78255e-141	1844.95	1803.44	1769.48	3772.2	3611.39	3606.93
Pt5g005730	954.657	1.73213	0.0683491	25.3424	1.08953e-141	3.93744e-140	434.325	425.376	465.751	1457.98	1415	1529.51
Pt9g000940	1643.08	1.2894	0.0509852	25.2896	4.15861e-141	1.5001e-139	964.239	905.429	992.91	2308.83	2345.23	2341.86
Pt4g004140	2111.07	1.13913	0.0451726	25.2172	2.59359e-140	9.32116e-139	1296.48	1285.39	1373.64	2914.88	2850.2	2945.84
Pt2g019270	697.47	2.10078	0.0836238	25.1218	2.8773e-139	1.03029e-137	295.118	241.88	254.132	1096.72	1166.23	1130.74
Pt3g005340	2178.82	1.08328	0.0431955	25.0785	8.53901e-139	3.04641e-137	1412.48	1381.78	1397.25	3003.31	2973.53	2904.59
Pt1g001110	922.467	1.69723	0.0678358	25.0196	3.73821e-138	1.32639e-136	418.548	445.764	440.243	1400.83	1455.4	1374.02
Pt5g017580	1598.71	1.29291	0.0517087	25.0038	5.55861e-138	1.96872e-136	925.261	898.942	956.065	2347.65	2224.03	2240.32
Pt9g011420	2495.95	1.11609	0.0446595	24.9912	7.62791e-138	2.69671e-136	1531.27	1562.49	1634.38	3394.76	3283.95	3568.86
Pt4g001460	801.203	1.9293	0.0773604	24.9391	2.8005e-137	9.88278e-136	328.528	303.972	367.499	1223.97	1302.31	1280.94
Pt5g009420	1843.5	1.17397	0.0471714	24.8873	1.01999e-136	3.58649e-135	1121.08	1113.95	1162.02	2501.86	2571.67	2590.43
Pt9g003460	2781.62	1.01604	0.0411521	24.69	1.37094e-134	4.74362e-133	1930.33	1825.69	1765.7	3746.32	3662.42	3759.25
Pt1g021660	1718.67	1.3896	0.0563027	24.681	1.71269e-134	5.90514e-133	890.923	939.719	1018.42	2344.41	2529.14	2589.38
Pt1g001870	1300.38	1.36208	0.0552603	24.6484	3.83001e-134	1.31589e-132	736.868	729.348	718.938	1847.28	1897.66	1872.22
Pt4g021320	2499.3	1.00291	0.04111	24.3957	1.8978e-131	6.44096e-130	1653.78	1622.73	1715.63	3339.77	3371.13	3292.78
Pt4g013410	2660.65	1.0052	0.0412153	24.3891	2.2328e-131	7.56476e-130	1719.67	1743.21	1846	3575.93	3480.63	3598.47
Pt1g015150	654.037	1.98977	0.0818293	24.3161	1.32304e-130	4.43627e-129	270.989	265.049	253.187	1032.02	1082.25	1020.73
Pt3g039200	825.073	1.76476	0.0727367	24.2623	4.90304e-130	1.6384e-128	377.714	355.87	392.062	1326.42	1251.28	1247.09
Pt2g021820	1720.49	1.16608	0.0485265	24.0298	1.35887e-127	4.50225e-126	1078.39	1025.91	1077.94	2408.04	2370.74	2361.96
Pt6g008510	1122.64	1.431	0.0595936	24.0127	2.04975e-127	6.76834e-126	601.373	615.358	605.571	1620.82	1670.15	1622.59
Pt4g017070	20914.8	1.10577	0.0460497	24.0125	2.05853e-127	6.78586e-126	13427	13109.7	13274.4	27153.8	28291.5	30232.7
Pt5g009750	1114.09	1.44538	0.060303	23.9687	5.90322e-127	1.93942e-125	577.244	617.212	600.847	1636.99	1607.43	1644.8
Pt1g007790	1116.75	1.47719	0.061664	23.9555	8.09868e-127	2.65623e-125	591.165	616.285	563.058	1646.7	1686.1	1597.21
Pt1g019230	481.282	2.55451	0.10672	23.9364	1.27911e-126	4.18823e-125	116.934	144.572	158.714	807.712	868.563	791.198
Pt8g011650	1498.85	1.28344	0.053694	23.903	2.85261e-126	9.30916e-125	864.01	913.77	840.808	2057.56	2151.74	2165.22
PtUn002450	680.999	1.88456	0.0791879	23.7986	3.45072e-125	1.11307e-123	282.126	280.804	307.981	1077.31	1059.92	1077.85
Pt3g001070	2392.42	1.03352	0.0435056	23.7561	9.49875e-125	3.04381e-123	1614.8	1534.69	1561.64	3137.03	3169.14	3337.21
Pt4g001540	2152.42	1.06694	0.0449145	23.7549	9.78678e-125	3.13097e-123	1370.72	1408.65	1393.47	2818.9	3016.05	2906.7
Pt7g004920	629.649	2.18268	0.0924895	23.5992	3.92484e-123	1.24138e-121	239.436	237.247	205.006	1118.29	1033.35	944.572
Pt2g023590	1926.99	1.07005	0.0453796	23.58	6.18229e-123	1.95222e-121	1247.29	1256.67	1226.26	2583.82	2601.44	2646.5
Pt2g000260	1892.92	1.10537	0.0470993	23.4689	8.48591e-122	2.65389e-120	1212.95	1188.09	1202.64	2660.38	2593.99	2499.47
PtUn013020	432.953	2.45665	0.104809	23.4392	1.70238e-121	5.29856e-120	136.423	128.817	135.096	714.971	728.232	754.177
Pt6g017590	1662.8	1.18603	0.0507275	23.3805	6.7541e-121	2.09549e-119	991.152	1012.93	1042.04	2400.49	2276.12	2254.07
Pt3g012180	472.218	2.35353	0.100839	23.3394	1.76461e-120	5.44879e-119	157.768	157.547	148.322	743.009	807.965	818.7
Pt2g010870	1137.3	1.39284	0.0599133	23.2476	1.50447e-119	4.60185e-118	629.214	639.454	613.129	1669.34	1678.65	1594.03
Pt2g007860	974.075	1.54347	0.0667354	23.1283	2.40544e-118	7.27785e-117	482.583	519.904	490.314	1426.71	1520.25	1404.69
Pt9g011960	1094.16	1.42515	0.0618277	23.0504	1.45744e-117	4.38242e-116	582.812	608.871	589.51	1660.72	1575.53	1547.49
Pt2g021710	1941.47	1.0834	0.0471005	23.0019	4.46467e-117	1.34043e-115	1241.72	1207.55	1285.78	2582.74	2720.5	2610.53
Pt2g022180	35747.4	1.14238	0.0497597	22.958	1.22601e-116	3.66393e-115	22896.7	22615.3	21358.4	46685.6	49630.3	51297.8
Pt2g019550	1267.23	1.28334	0.0563105	22.7905	5.69984e-115	1.68025e-113	762.853	723.787	727.441	1787.97	1830.68	1770.68
Pt1g018610	1152.57	1.36469	0.0600139	22.7396	1.8183e-114	5.30405e-113	665.408	632.04	636.747	1693.07	1597.86	1690.29
Pt9g020570	1624.42	1.19646	0.052842	22.6422	1.66364e-113	4.83843e-112	1033.84	936.012	991.02	2266.77	2333.53	2185.32
Pt6g014510	1957.85	1.07853	0.047693	22.6139	3.16185e-113	9.18207e-112	1207.39	1259.45	1308.45	2599.99	2628.01	2743.81
Pt6g001900	2154.56	1.02002	0.0451426	22.5955	4.79328e-113	1.38785e-111	1374.43	1440.16	1454.88	2874.98	2975.65	2807.27
Pt8g010180	507.027	2.21187	0.0978914	22.5952	4.83565e-113	1.39804e-111	191.177	190.909	157.77	867.024	838.796	796.487
Pt2g013210	1212.84	1.3302	0.0589276	22.5734	7.90859e-113	2.27635e-111	654.272	719.154	697.21	1753.46	1762.64	1690.29
Pt7g013430	1856.61	1.07136	0.0475284	22.5415	1.62892e-112	4.66789e-111	1212.03	1234.42	1145.01	2548.23	2514.26	2485.72
Pt5g002590	2267.38	1.01258	0.0450999	22.4519	1.22739e-111	3.49672e-110	1432.9	1588.44	1487	3041.05	3000.1	3054.79
Pt9g016240	599.994	1.87833	0.0836896	22.444	1.46609e-111	4.16458e-110	247.788	265.976	256.021	944.667	957.864	927.648
Pt6g010970	367.387	2.58722	0.115601	22.3807	6.07395e-111	1.71787e-109	103.941	103.795	106.754	640.562	642.12	607.15
Pt3g000170	306.348	3.08974	0.138163	22.363	9.0176e-111	2.54672e-109	64.9631	57.4582	70.8546	574.781	547.503	522.529
PtUn001380	1181.56	1.35404	0.0605525	22.3614	9.34646e-111	2.63578e-109	629.214	671.89	692.486	1755.61	1639.32	1700.87
Pt6g001050	2144.59	1.10874	0.0499129	22.2135	2.5417e-109	7.06626e-108	1368.87	1425.33	1282	2865.28	2833.19	3092.87
Pt9g008730	311.488	2.92571	0.132479	22.0843	4.47245e-108	1.23451e-106	80.7399	72.2861	64.2415	543.507	556.008	552.147
Pt1g023310	937.185	1.5024	0.0680775	22.069	6.27762e-108	1.73034e-106	456.598	504.149	506.374	1339.36	1436.26	1380.37
Pt5g006900	1108.77	1.33572	0.0605397	22.0636	7.07144e-108	1.94639e-106	623.646	618.139	646.194	1547.49	1577.66	1639.52
Pt4g008780	983.468	1.47286	0.0667871	22.0531	8.91947e-108	2.44815e-106	495.576	547.706	519.601	1378.18	1498.99	1460.76
Pt5g005990	1896.69	1.0193	0.0462217	22.0524	9.06897e-108	2.48569e-106	1287.2	1213.11	1259.32	2559.01	2541.9	2519.57
Pt8g006040	934.766	1.43259	0.0650129	22.0355	1.31525e-107	3.59987e-106	518.777	506.929	490.314	1362	1360.78	1369.79
Pt2g007410	1394.92	1.19624	0.0544204	21.9814	4.33945e-107	1.17781e-105	834.312	859.092	849.311	2013.35	1934.86	1878.57
Pt3g016120	1292.28	1.22624	0.0559886	21.9016	2.50621e-106	6.75535e-105	769.349	769.198	783.18	1876.39	1772.21	1783.37
PtUn002580	1042.09	1.37108	0.0626142	21.8972	2.75943e-106	7.42763e-105	584.668	554.193	604.626	1473.08	1509.62	1526.34
Pt3g004980	751.604	1.63066	0.0751127	21.7095	1.66946e-104	4.43258e-103	358.225	392.94	349.549	1132.31	1112.02	1164.58
Pt3g026820	767.435	1.58412	0.0731017	21.6701	3.92583e-104	1.03671e-102	363.794	384.599	403.399	1147.4	1161.98	1143.43
Pt4g016380	448.772	2.24443	0.103714	21.6406	7.45631e-104	1.94532e-102	161.48	160.327	147.378	683.698	772.883	766.87
Pt2g013780	1631.34	1.10717	0.0512426	21.6065	1.56202e-103	4.05895e-102	990.224	1029.61	1083.6	2197.75	2283.57	2203.3
Pt9g005470	782.92	1.65007	0.0765313	21.5608	4.19578e-103	1.08022e-101	371.218	346.602	417.57	1152.8	1214.07	1195.26
Pt2g010180	629.911	1.83872	0.0853169	21.5516	5.11522e-103	1.31174e-101	271.917	274.316	279.64	906.924	1033.35	1013.33
PtUn024180	526.57	2.05453	0.0956104	21.4886	1.99044e-102	5.09088e-101	201.386	217.785	193.669	920.943	814.344	811.296
Pt1g011570	32480.1	1.18924	0.0557855	21.3181	7.70529e-101	1.93774e-99	18908	20577.4	19923.4	43337.2	47816.7	44317.7
PtUn010910	1932.61	1.0459	0.0493839	21.179	1.49308e-99	3.71651e-98	1200.89	1266.86	1316.01	2711.07	2583.36	2517.45
Pt4g005030	781.714	1.55674	0.0735101	21.1772	1.55026e-99	3.85392e-98	402.771	374.405	412.846	1126.91	1208.76	1164.58
Pt8g001040	999.508	1.32863	0.0630173	21.0837	1.12343e-98	2.76815e-97	547.546	577.362	582.897	1450.43	1429.89	1408.93
Pt9g009880	825.477	1.53828	0.0734609	20.9401	2.31078e-97	5.64391e-96	396.275	418.889	453.47	1287.59	1213.01	1183.62
Pt6g006490	1805.03	1.01656	0.0486675	20.888	6.89089e-97	1.67675e-95	1232.44	1141.75	1208.31	2450.1	2446.22	2351.38
Pt9g005800	1406.24	1.10046	0.0527406	20.8655	1.1029e-96	2.67369e-95	922.477	878.554	882.376	1920.61	1914.67	1918.76
Pt3g015940	361.228	2.36345	0.113839	20.7613	9.68154e-96	2.33542e-94	122.502	119.55	110.533	590.956	630.426	593.399
Pt6g000130	756.464	1.84277	0.0887629	20.7606	9.8273e-96	2.36765e-94	307.183	387.379	294.755	1094.56	1231.08	1223.82
Pt7g002510	804.375	1.78087	0.0861172	20.6796	5.28512e-95	1.26707e-93	335.952	328.994	423.238	1343.67	1188.56	1205.84
PtUn017410	489.784	1.9995	0.0967946	20.6572	8.41047e-95	2.0114e-93	196.745	193.69	197.448	803.399	824.975	722.445
Pt5g016470	635.161	1.78362	0.0865548	20.6069	2.38157e-94	5.67477e-93	272.845	284.511	300.424	1068.68	967.432	917.071
Pt6g013260	1154.45	1.19741	0.0583838	20.5093	1.77983e-93	4.20501e-92	676.545	720.08	706.657	1628.37	1598.92	1596.15
Pt7g018850	619.533	1.69966	0.083095	20.4544	5.48973e-93	1.29075e-91	301.615	301.192	272.082	909.081	981.253	951.977
Pt3g034100	1550.29	1.0641	0.0521598	20.4008	1.64365e-92	3.85064e-91	982.799	999.031	1027.86	2007.96	2133.67	2150.41
Pt3g001370	1434.99	1.0513	0.0518017	20.2946	1.43455e-91	3.31698e-90	924.333	924.891	953.231	1945.41	1935.93	1926.17
Pt6g014710	846.255	1.41455	0.0702162	20.1457	2.93752e-90	6.69693e-89	437.109	455.958	492.203	1261.71	1225.77	1204.78
Pt2g017270	551.093	1.91576	0.095226	20.1181	5.12675e-90	1.16471e-88	228.299	204.811	259.8	931.727	857.932	823.989
Pt3g014820	1015.25	1.32792	0.0662089	20.0565	1.76999e-89	3.99785e-88	560.539	552.34	622.576	1517.29	1423.51	1415.27
Pt6g017370	973.658	1.34349	0.0670412	20.0398	2.47894e-89	5.58621e-88	561.467	564.387	525.269	1448.27	1428.82	1313.73
Pt1g004460	838.296	1.36951	0.0684409	20.0101	4.49981e-89	1.01285e-87	464.95	460.592	478.033	1179.76	1232.15	1214.3
PtUn014350	1105.62	1.21506	0.0607501	20.0009	5.41282e-89	1.21695e-87	663.552	637.6	696.265	1527	1586.16	1523.16
Pt5g026320	879.831	1.34216	0.067274	19.9506	1.47967e-88	3.30386e-87	474.231	499.515	519.601	1269.26	1255.54	1260.84
Pt1g004620	361.516	2.23616	0.112707	19.8404	1.33389e-87	2.95135e-86	118.79	132.524	128.483	586.643	627.236	575.417
PtUn022050	1488.64	1.0204	0.0514384	19.8372	1.42049e-87	3.13584e-86	999.504	981.422	968.347	1946.49	2031.61	2004.44
Pt8g000860	1104.42	1.19246	0.0601171	19.8356	1.46685e-87	3.23454e-86	687.681	690.425	638.636	1530.23	1551.08	1528.45
Pt2g005670	1022.78	1.20765	0.0617035	19.5719	2.68453e-85	5.8145e-84	596.733	628.333	629.189	1429.94	1409.69	1442.77
Pt7g001640	762.753	1.42359	0.0728938	19.5296	6.15311e-85	1.3239e-83	430.613	404.061	408.123	1070.84	1118.39	1144.49
Pt1g015120	1203.95	1.09891	0.0564782	19.4572	2.53326e-84	5.39112e-83	779.558	758.077	761.451	1648.85	1659.52	1616.24
Pt4g010850	1185.93	1.12771	0.0581444	19.395	8.51189e-84	1.80162e-82	759.141	716.374	758.617	1622.97	1589.35	1669.13
Pt9g005890	1194.52	1.1369	0.0586453	19.3861	1.01106e-83	2.13769e-82	772.133	725.641	742.556	1642.38	1698.85	1585.57
Pt3g028910	1816.88	1.06065	0.0548043	19.3534	1.90969e-83	4.02024e-82	1211.1	1205.69	1115.72	2315.3	2634.39	2419.08
Pt8g012520	786.462	1.35693	0.0702855	19.306	4.78174e-83	1.00017e-81	435.253	446.691	443.078	1109.66	1129.03	1155.07
Pt5g011800	1024.3	1.22069	0.0636053	19.1916	4.34855e-82	9.02787e-81	631.07	624.626	589.51	1369.55	1470.28	1460.76
Pt4g014060	889.179	1.2686	0.0664971	19.0775	3.88696e-81	8.03539e-80	526.201	508.783	529.993	1221.81	1290.62	1257.67
Pt7g017110	843.409	1.3343	0.0706044	18.8983	1.1789e-79	2.40904e-78	464.022	482.834	490.314	1137.7	1232.15	1253.44
PtUn018940	628.3	1.49865	0.0794302	18.8675	2.11007e-79	4.29385e-78	342.449	316.02	326.876	941.432	921.718	921.302
Pt1g001270	1457.71	1.00538	0.0534081	18.8245	4.75983e-79	9.6357e-78	965.167	986.056	957.01	1886.1	1917.85	2034.06
PtUn007190	607.771	1.51472	0.0806153	18.7895	9.19657e-79	1.85596e-77	302.543	317.873	324.987	911.237	893.014	896.974
Pt2g015730	782.287	1.46531	0.0781705	18.745	2.12684e-78	4.27448e-77	429.685	376.258	442.133	1144.17	1220.45	1081.02
Pt6g010260	794.508	1.3522	0.072334	18.6939	5.5553e-78	1.10964e-76	425.973	469.859	445.912	1090.25	1167.3	1167.76
Pt3g008750	322.787	2.24733	0.120437	18.6598	1.051e-77	2.09075e-76	105.797	110.283	120.925	553.213	496.474	550.031
Pt4g000250	660.076	1.47	0.0789315	18.6238	2.06248e-77	4.08623e-76	352.657	366.064	331.6	964.078	1007.83	938.226
Pt9g012400	1399.91	1.04626	0.056189	18.6204	2.19506e-77	4.34449e-76	851.017	919.331	970.236	1866.69	1915.73	1876.45
Pt2g023310	1028.8	1.14302	0.0616107	18.5522	7.82195e-77	1.54187e-75	626.43	659.842	637.692	1381.41	1442.64	1424.79
Pt9g004970	1026.2	1.12732	0.0608538	18.525	1.29776e-76	2.55301e-75	650.559	630.186	652.807	1400.83	1410.75	1412.1
Pt2g009990	1247.31	1.04514	0.0564864	18.5025	1.97106e-76	3.86198e-75	786.982	834.07	821.914	1636.99	1685.03	1718.85
Pt5g001250	993.961	1.16322	0.0628866	18.4971	2.17714e-76	4.2572e-75	623.646	606.091	611.239	1337.2	1363.97	1421.62
Pt3g013560	981.7	1.16063	0.0628203	18.4754	3.25676e-76	6.35556e-75	611.582	608.871	599.903	1397.59	1333.14	1339.11
Pt5g014850	335.599	2.13602	0.115828	18.4413	6.12275e-76	1.18891e-74	120.646	134.378	118.091	574.781	527.304	538.396
Pt3g003880	490.49	1.71791	0.0932909	18.4145	1.00474e-75	1.94905e-74	230.155	208.518	247.519	774.282	739.926	742.542
Pt7g010720	871.301	1.24926	0.0679301	18.3903	1.571e-75	3.03847e-74	541.978	493.955	512.043	1211.03	1260.85	1207.95
Pt4g001780	1312.88	1.01254	0.0552265	18.3342	4.41242e-75	8.48358e-74	844.521	913.77	852.145	1762.09	1757.32	1747.41
Pt9g019640	895.538	1.36009	0.0743266	18.2989	8.44354e-75	1.62021e-73	532.698	520.83	452.525	1301.61	1360.78	1204.78
Pt3g003350	1016.35	1.17707	0.0646763	18.1994	5.21705e-74	9.9134e-73	610.653	630.186	629.189	1332.89	1487.29	1407.87
Pt6g018920	326.223	2.12575	0.116828	18.1956	5.5963e-74	1.06237e-72	116.934	124.184	123.759	558.605	504.978	528.876
Pt6g013620	913.606	1.18598	0.065533	18.0975	3.33638e-73	6.29076e-72	577.244	564.387	531.882	1284.36	1252.35	1271.42
Pt3g011390	1021.76	1.1578	0.0641192	18.057	6.95332e-73	1.3035e-71	584.668	649.648	663.199	1392.2	1416.07	1424.79
Pt9g001680	378.858	2.03343	0.112629	18.0543	7.29943e-73	1.36707e-71	133.638	140.865	171.941	601.74	646.372	578.59
Pt2g005220	7736.21	1.21186	0.0672856	18.0107	1.6053e-72	2.98925e-71	4648.58	4779.22	4568.71	10057	10635.4	11728.4
Pt4g020020	965.665	1.19752	0.0666317	17.9723	3.21277e-72	5.97116e-71	601.373	616.285	541.329	1353.38	1303.38	1378.25
Pt3g004430	561.372	1.49583	0.0834122	17.933	6.51081e-72	1.20207e-70	294.19	302.119	285.308	824.966	822.849	838.797
Pt3g008120	198.895	3.07081	0.172555	17.7961	7.57489e-71	1.38283e-69	47.3303	35.2163	44.4022	367.73	323.186	375.502
Pt4g000990	829.505	1.21862	0.0687807	17.7175	3.07112e-70	5.55964e-69	510.425	486.541	498.817	1195.93	1161.98	1123.33
Pt8g001210	789.897	1.2355	0.0702893	17.5773	3.67382e-69	6.57748e-68	455.67	475.42	481.811	1083.78	1101.38	1141.31
Pt5g001610	548.115	1.48241	0.0847667	17.4881	1.76485e-68	3.13101e-67	298.83	288.218	279.64	828.202	793.082	800.718
Pt9g020230	817.233	1.21571	0.0702038	17.3169	3.50609e-67	6.16408e-66	493.72	515.27	466.696	1105.35	1167.3	1155.07
Pt7g017420	503.547	1.62452	0.0942271	17.2404	1.32082e-66	2.30966e-65	260.781	234.466	244.685	739.774	715.475	826.104
Pt4g020770	245.004	2.44032	0.141668	17.2256	1.70636e-66	2.97585e-65	77.9558	63.9454	86.915	417.336	396.541	427.332
Pt8g007460	322.413	1.99813	0.116023	17.2219	1.82073e-66	3.17246e-65	116.006	134.378	136.986	504.685	526.241	516.183
Pt3g022470	288.744	2.13205	0.123935	17.203	2.52018e-66	4.38337e-65	109.509	115.843	96.3623	471.255	461.391	478.104
Pt2g024600	1286.22	1.07037	0.0622431	17.1967	2.81191e-66	4.88207e-65	793.478	870.213	825.693	1746.99	1861.51	1619.42
Pt5g006270	936.665	1.09996	0.0643737	17.0872	1.84988e-65	3.16949e-64	610.653	580.142	597.068	1250.93	1315.07	1266.13
Pt4g012670	327.931	1.94421	0.1138	17.0845	1.9348e-65	3.30627e-64	134.566	139.938	131.317	496.058	528.367	537.338
Pt6g006750	486.492	1.56337	0.0915078	17.0846	1.93347e-65	3.30627e-64	245.004	260.415	232.403	750.558	727.169	703.405
Pt3g026380	1008.51	1.06377	0.062336	17.065	2.70244e-65	4.60594e-64	643.135	634.82	680.204	1385.73	1332.08	1375.08
Pt9g015140	1017.24	1.05009	0.061738	17.0089	7.05765e-65	1.19144e-63	670.976	649.648	666.978	1415.92	1360.78	1339.11
Pt1g022800	1049.44	1.05224	0.061935	16.9894	9.83282e-65	1.65278e-63	686.753	657.989	703.823	1454.74	1432.01	1361.33
Pt4g003670	561.904	1.42236	0.0841949	16.8937	5.00659e-64	8.36504e-63	303.471	322.507	290.032	798.007	821.786	835.624
Pt8g002650	817.469	1.25203	0.0741924	16.8755	6.81827e-64	1.13531e-62	512.281	434.643	503.54	1166.82	1182.18	1105.35
Pt8g004070	555.227	1.4189	0.0841088	16.8698	7.50972e-64	1.24938e-62	314.607	304.899	287.197	799.085	801.587	823.989
Pt6g004070	447.402	1.84983	0.109655	16.8696	7.53276e-64	1.25214e-62	206.026	194.616	182.333	640.562	652.751	808.122
Pt7g018070	1013.33	1.03926	0.0618539	16.8019	2.36342e-63	3.91197e-62	659.84	681.157	649.028	1338.28	1348.03	1403.64
PtUn003440	1090.54	1.00788	0.0599955	16.7993	2.46804e-63	4.08168e-62	724.803	720.08	728.386	1407.3	1452.21	1510.47
Pt6g018490	1015.12	1.04163	0.0623036	16.7186	9.602e-63	1.56675e-61	634.783	683.011	673.591	1390.04	1331.02	1378.25
Pt9g012630	910.187	1.13844	0.0684719	16.6264	4.48576e-62	7.22871e-61	528.986	600.53	576.284	1300.54	1207.7	1247.09
PtUn036610	984.685	1.03174	0.0622662	16.5698	1.15282e-61	1.84555e-60	643.135	667.256	630.134	1309.16	1316.13	1342.29
Pt1g014650	858.257	1.13705	0.0686725	16.5576	1.41148e-61	2.2578e-60	549.403	523.611	536.606	1145.25	1243.84	1150.83
PtUn024260	599.989	1.33939	0.0809542	16.5451	1.73755e-61	2.77482e-60	333.168	360.504	325.931	846.534	867.5	866.299
Pt5g009060	688.934	1.21449	0.074115	16.3866	2.38302e-60	3.75341e-59	418.548	404.987	421.349	958.686	977	953.034
Pt3g031540	229.976	2.3759	0.145008	16.3846	2.4625e-60	3.87546e-59	80.7399	81.5535	60.4626	389.298	394.415	373.386
Pt5g014760	654.933	1.23627	0.0758573	16.2973	1.03205e-59	1.60609e-58	398.131	390.159	382.615	923.1	917.466	918.129
Pt2g028660	736.079	1.21889	0.0749381	16.2653	1.7397e-59	2.6966e-58	447.318	412.401	467.641	1035.25	990.821	1063.04
Pt6g002990	426.432	1.58936	0.09806	16.2081	4.42309e-59	6.81805e-58	232.011	199.25	206.896	640.562	628.299	651.575
Pt7g007940	889.845	1.07795	0.0666456	16.1743	7.65701e-59	1.17474e-57	570.748	552.34	593.289	1162.5	1231.08	1229.11
Pt6g011660	29807	1.03568	0.0640735	16.164	9.05471e-59	1.38808e-57	20091.2	19818.4	18725.5	38558.8	38445.3	43202.8
Pt3g028900	6906.17	1.08692	0.0672474	16.163	9.19846e-59	1.40901e-57	4660.64	4285.27	4317.41	8667	9792.33	9714.39
Pt8g006910	312.896	1.86693	0.115534	16.1592	9.78975e-59	1.49841e-57	139.207	137.158	127.538	483.118	478.401	511.952
Pt2g003030	417.716	1.58595	0.0984676	16.1063	2.30349e-58	3.51192e-57	211.594	193.69	221.066	621.151	643.183	615.612
Pt1g011000	678.758	1.24606	0.0777365	16.0293	7.98244e-58	1.20477e-56	397.203	383.672	427.017	989.96	910.024	964.67
Pt2g026990	182.097	2.63909	0.165073	15.9875	1.56267e-57	2.35124e-56	56.6107	48.1907	46.2917	309.497	311.492	320.499
Pt6g007760	380.428	1.66355	0.104166	15.9701	2.0636e-57	3.09778e-56	197.674	176.081	173.83	574.781	599.595	560.609
Pt7g008890	897.912	1.04624	0.0656389	15.9393	3.37906e-57	5.05693e-56	581.884	613.505	562.113	1216.42	1210.89	1202.66
Pt9g021440	741.574	1.21925	0.0765048	15.9369	3.51235e-57	5.25238e-56	486.295	428.156	422.294	1026.62	1085.44	1000.63
PtUn016000	753.688	1.11732	0.0707432	15.794	3.42052e-56	5.04928e-55	466.807	474.493	485.59	1010.45	1040.79	1044
Pt5g012820	1022.87	1.00161	0.0636375	15.7394	8.12335e-56	1.19463e-54	696.034	686.718	661.31	1376.02	1425.63	1291.52
PtUn032250	771.637	1.13736	0.0723754	15.7147	1.19881e-55	1.75637e-54	475.159	513.416	458.193	1052.51	1095.01	1035.54
Pt5g002540	961.631	1.00067	0.0638366	15.6754	2.22664e-55	3.25246e-54	644.991	670.036	607.46	1276.81	1288.49	1282
PtUn033130	177.328	2.61511	0.167025	15.657	2.97636e-55	4.3346e-54	47.3303	50.9709	51.0153	286.851	319.997	307.806
Pt8g009560	278.08	1.9829	0.126725	15.6472	3.46934e-55	5.04502e-54	124.358	97.3082	115.257	423.806	459.265	448.487
Pt8g010380	384.794	1.63773	0.104918	15.6096	6.26484e-55	9.06962e-54	187.465	203.884	170.051	556.448	607.037	583.879
PtUn008940	292.692	1.8988	0.121841	15.5842	9.31902e-55	1.34512e-53	134.566	113.063	123.759	434.59	481.59	468.584
Pt1g022950	638.093	1.22043	0.0783254	15.5816	9.71555e-55	1.40132e-53	363.794	396.647	389.228	912.316	864.31	902.262
Pt3g004940	260.258	1.97694	0.127578	15.4959	3.6949e-54	5.27862e-53	102.085	106.576	107.699	395.768	428.434	420.985
Pt8g003660	530.499	1.30479	0.0844226	15.4555	6.9252e-54	9.85024e-53	304.399	312.313	300.424	749.479	752.684	763.697
PtUn009820	427.599	1.522	0.0985693	15.4409	8.68579e-54	1.23275e-52	210.666	224.272	227.68	676.149	596.406	630.42
Pt1g021270	781.498	1.10922	0.0718512	15.4378	9.11505e-54	1.29273e-52	526.201	491.175	467.641	1039.57	1097.13	1067.27
Pt3g011220	773.557	1.11219	0.0721165	15.4221	1.16294e-53	1.64694e-52	494.648	476.347	496.927	1119.37	1029.09	1024.96
Pt1g003660	325.273	1.75854	0.114872	15.3086	6.698e-53	9.38345e-52	141.991	139.938	163.438	479.882	493.284	533.107
Pt7g003310	674.369	1.1563	0.0759409	15.2264	2.36408e-52	3.28363e-51	404.628	433.716	414.736	944.667	952.549	895.916
Pt7g004910	297.891	1.81944	0.119593	15.2136	2.87189e-52	3.98329e-51	126.214	146.426	121.87	478.804	446.507	467.526
Pt6g014250	260.785	1.99728	0.131392	15.2009	3.4876e-52	4.83384e-51	102.085	113.99	97.307	390.376	408.235	452.718
Pt1g016120	218.205	2.171	0.142874	15.1952	3.80588e-52	5.27124e-51	79.8119	81.5535	76.523	341.849	348.701	380.791
PtUn023330	449.062	1.43599	0.0946297	15.1749	5.18835e-52	7.16059e-51	239.436	226.126	261.69	638.405	664.445	664.268
Pt5g017160	497.975	1.34137	0.0885292	15.1517	7.38383e-52	1.01762e-50	266.349	289.144	290.032	721.441	693.149	727.733
Pt7g016440	262.434	1.92849	0.127691	15.1028	1.55176e-51	2.1251e-50	104.869	108.429	114.312	443.217	396.541	407.234
Pt6g014080	777.344	1.05771	0.0700473	15.0999	1.62124e-51	2.21868e-50	500.216	502.296	511.098	1021.23	1041.85	1087.37
Pt1g022940	865.425	1.12237	0.0746389	15.0373	4.17955e-51	5.67994e-50	554.043	508.783	571.561	1291.91	1157.73	1108.52
Pt9g009830	382.651	1.55749	0.103666	15.024	5.1098e-51	6.9393e-50	205.098	188.129	188.946	568.31	604.911	540.511
Pt7g018940	862.237	1.04382	0.0695044	15.018	5.59804e-51	7.58652e-50	579.1	547.706	563.058	1084.86	1203.44	1195.26
Pt2g007760	793.153	1.13954	0.0759826	14.9973	7.64332e-51	1.03368e-49	535.482	507.856	442.133	1089.17	1052.48	1131.79
Pt3g007860	928.679	1.01792	0.0678912	14.9933	8.11743e-51	1.09703e-49	650.559	582.922	608.405	1305.93	1237.46	1186.8
Pt5g023240	617.239	1.33138	0.0891656	14.9315	2.0564e-50	2.75623e-49	306.255	345.676	401.51	881.043	916.403	852.548
Pt2g001450	723.348	1.12451	0.0755001	14.8942	3.59396e-50	4.80056e-49	484.439	455.958	424.183	958.686	986.568	1030.25
Pt3g026490	394.126	1.55085	0.104235	14.8783	4.55751e-50	6.07928e-49	186.537	218.712	196.503	547.821	595.343	619.843
Pt8g009510	471.41	1.40408	0.0944515	14.8656	5.51093e-50	7.32601e-49	237.579	256.708	281.529	670.757	720.79	661.095
Pt3g035140	316.498	1.71113	0.115165	14.8581	6.16406e-50	8.1831e-49	137.351	146.426	160.604	484.196	509.231	461.18
Pt3g033360	564.648	1.20751	0.0820036	14.725	4.45178e-49	5.81892e-48	332.24	341.042	350.494	794.772	766.504	802.834
Pt3g006340	424.571	1.5392	0.104679	14.7041	6.07053e-49	7.91888e-48	234.795	206.664	210.674	610.367	581.522	703.405
Pt6g000090	501.45	1.30226	0.0887337	14.676	9.18629e-49	1.19068e-47	282.126	279.877	306.092	743.009	689.96	707.636
Pt6g002070	288.69	1.79537	0.122455	14.6615	1.13768e-48	1.46837e-47	130.854	111.209	145.488	444.296	448.633	451.66
Pt6g003310	765.979	1.02912	0.0703128	14.6363	1.64693e-48	2.11864e-47	518.777	502.296	490.314	1003.98	1031.22	1049.29
Pt9g002680	644.039	1.11829	0.0767287	14.5746	4.07424e-48	5.21711e-47	400.915	408.694	409.067	887.513	851.553	906.493
Pt8g007260	776.314	1.18188	0.0811514	14.5639	4.76247e-48	6.08641e-47	466.807	532.878	425.128	1021.23	1064.18	1147.66
Pt1g000890	560.336	1.25673	0.0863338	14.5567	5.29809e-48	6.75325e-47	337.808	329.921	324.042	847.613	733.548	789.083
Pt3g015040	430.02	1.4291	0.0986623	14.4847	1.51302e-47	1.91607e-46	249.644	237.247	211.619	655.66	632.552	593.399
Pt7g017370	417.044	1.39977	0.0966906	14.4768	1.69898e-47	2.15017e-46	221.803	232.613	233.348	584.486	599.595	630.42
Pt3g012500	772.882	1.07189	0.0747791	14.334	1.34099e-46	1.6711e-45	491.864	493.955	509.209	985.646	1021.65	1134.97
Pt6g002820	433.976	1.4429	0.100723	14.3254	1.51877e-46	1.88903e-45	217.162	217.785	265.469	626.543	666.571	610.323
Pt3g014960	799.072	1.10595	0.077286	14.3098	1.90105e-46	2.35399e-45	460.31	493.028	567.782	1123.68	1104.57	1045.06
Pt4g017460	480.01	1.31883	0.0924521	14.265	3.61412e-46	4.45826e-45	276.557	255.781	291.921	668.6	726.106	661.095
Pt4g013380	896.858	1.00882	0.0707239	14.2641	3.66047e-46	4.51258e-45	569.82	646.868	569.671	1157.11	1171.55	1266.13
Pt5g018680	229.887	2.034	0.142759	14.2478	4.6271e-46	5.70063e-45	78.8838	94.5279	97.307	410.866	344.448	353.289
Pt3g020860	224.306	1.95269	0.137748	14.1758	1.29375e-45	1.58094e-44	87.2362	86.1872	102.975	350.476	358.269	360.693
PtUn009070	205.243	2.04074	0.144283	14.144	2.0328e-45	2.47474e-44	75.1716	81.5535	84.0808	327.83	342.322	320.499
Pt8g000700	761.871	1.01917	0.0721534	14.125	2.66316e-45	3.23609e-44	533.626	503.222	473.309	996.43	1030.16	1034.48
Pt6g012260	650.015	1.07523	0.0763401	14.0847	4.71358e-45	5.6957e-44	420.404	402.207	432.686	899.375	864.31	881.107
Pt3g028200	431.004	1.37048	0.0973955	14.0713	5.70023e-45	6.87941e-44	232.011	251.148	238.072	618.994	582.586	663.21
Pt8g001380	541.262	1.18327	0.0843244	14.0323	9.88399e-45	1.18919e-43	318.319	342.895	331.6	778.596	747.368	728.791
Pt4g003830	395.422	1.43094	0.102261	13.9931	1.71864e-44	2.0551e-43	202.314	232.613	206.896	569.389	611.29	550.031
Pt5g016950	213.791	1.96074	0.140463	13.9591	2.76861e-44	3.29447e-43	82.596	94.5279	85.0256	348.319	329.565	342.712
Pt5g001520	264.077	1.69832	0.12247	13.8672	1.00059e-43	1.17772e-42	126.214	122.33	124.704	395.768	403.983	411.466
Pt3g003300	174.902	2.21728	0.16024	13.8372	1.51957e-43	1.77784e-42	64.9631	53.7512	67.0757	282.538	284.914	296.171
Pt7g011650	273.139	1.70557	0.123369	13.8249	1.80391e-43	2.1042e-42	130.854	115.843	137.93	423.806	432.687	397.715
Pt4g006590	499.699	1.18828	0.086226	13.781	3.31742e-43	3.84895e-42	306.255	306.752	301.368	705.265	688.897	689.654
Pt6g016850	331.177	1.51185	0.109826	13.7658	4.09086e-43	4.74068e-42	168.904	182.569	164.383	474.49	481.59	515.125
Pt4g008110	287.719	1.65088	0.120864	13.6591	1.7825e-42	2.04982e-41	131.782	157.547	127.538	438.904	422.056	448.487
Pt2g011630	413.627	1.39776	0.102468	13.6409	2.28627e-42	2.62296e-41	219.019	258.562	205.006	608.211	616.605	574.359
Pt4g006340	363.471	1.46336	0.107504	13.6121	3.39254e-42	3.86488e-41	211.594	175.155	193.669	515.469	566.639	518.298
PtUn027760	557.34	1.14816	0.0845565	13.5786	5.36263e-42	6.08794e-41	341.52	331.775	366.555	767.812	732.484	803.891
Pt1g009880	600.604	1.09859	0.0809732	13.5673	6.25758e-42	7.08744e-41	368.434	374.405	404.344	854.083	812.218	790.141
Pt2g021600	206.179	1.96049	0.144935	13.5267	1.08856e-41	1.23078e-40	77.9558	88.9675	85.9703	318.124	354.016	312.037
Pt3g005180	457.945	1.23682	0.0916367	13.497	1.62945e-41	1.83278e-40	259.853	267.829	290.976	644.876	634.678	649.46
Pt5g019020	309.139	1.54272	0.114667	13.454	2.91843e-41	3.26379e-40	144.775	174.228	154.935	462.628	447.57	470.7
Pt7g017890	340.491	1.43225	0.10667	13.4269	4.20628e-41	4.69597e-40	190.249	181.642	180.443	493.901	480.527	516.183
Pt2g003770	95.298	3.65755	0.272417	13.4263	4.24217e-41	4.73333e-40	17.6329	11.1209	13.2262	166.072	183.918	179.818
Pt5g023810	611.804	1.03737	0.0783472	13.2407	5.10869e-40	5.59462e-39	399.987	414.255	388.283	809.869	814.344	844.086
Pt6g003000	382.932	1.36428	0.103062	13.2374	5.33386e-40	5.83466e-39	206.954	230.759	205.006	537.037	587.901	529.934
Pt9g017210	290.902	1.53468	0.116259	13.2005	8.71206e-40	9.49279e-39	144.775	154.766	148.322	417.336	451.823	428.39
Pt2g024520	109.601	3.00628	0.229192	13.1169	2.63584e-39	2.84191e-38	25.0572	25.0221	22.6735	222.148	189.234	173.471
Pt4g019090	155.375	2.36036	0.180371	13.0861	3.95217e-39	4.24005e-38	60.3229	55.6047	35.8997	255.578	249.831	275.016
PtUn013750	236.847	1.81962	0.139797	13.0161	9.90901e-39	1.05611e-37	96.5167	97.3082	119.981	401.16	328.502	377.617
Pt3g029420	131.361	2.6805	0.206349	12.9901	1.39264e-38	1.47944e-37	33.4096	37.0698	35.8997	196.267	212.622	272.9
Pt9g006660	396.988	1.28167	0.0991365	12.9284	3.11402e-38	3.27955e-37	241.292	222.419	230.514	551.056	543.25	593.399
Pt6g010250	576.748	1.12561	0.0870706	12.9276	3.14654e-38	3.31201e-37	356.369	397.573	333.489	765.655	763.315	844.086
Pt6g003690	251.585	1.63011	0.126204	12.9164	3.63587e-38	3.82501e-37	125.286	118.623	124.704	380.671	360.395	399.83
Pt1g008530	614.582	1.02704	0.079782	12.8731	6.37962e-38	6.68627e-37	413.908	402.207	397.731	796.928	874.942	801.776
PtUn032990	664.129	1.05167	0.0818563	12.8477	8.85658e-38	9.25742e-37	395.347	423.522	478.033	927.413	910.024	850.433
Pt1g021920	212.921	1.76075	0.137336	12.8208	1.2546e-37	1.30858e-36	102.085	96.3814	92.5834	335.379	325.312	325.788
Pt3g040280	363.945	1.39005	0.108611	12.7984	1.67276e-37	1.7373e-36	185.609	192.763	224.845	524.096	562.386	493.97
Pt5g003200	443.35	1.1749	0.0921482	12.7501	3.11409e-37	3.21542e-36	266.349	269.683	280.584	606.054	601.722	635.709
Pt3g032500	436.305	1.23778	0.0972197	12.7318	3.93667e-37	4.05833e-36	239.436	249.294	290.976	598.505	616.605	623.016
Pt8g003420	86.3878	5.0754	0.401231	12.6496	1.12492e-36	1.14816e-35	7.42436	2.78023	4.72364	170.385	174.35	158.663
Pt5g015140	121.054	2.58765	0.205527	12.5903	2.38712e-36	2.4225e-35	26.9133	38.9233	37.7891	199.502	228.569	194.626
Pt6g020020	322.544	1.41639	0.112596	12.5794	2.74237e-36	2.77868e-35	175.4	157.547	194.614	472.334	482.653	452.718
Pt5g021890	532.622	1.18409	0.0942809	12.5591	3.5424e-36	3.58186e-35	343.377	340.115	292.866	819.574	706.97	692.828
Pt2g003830	118.308	2.62607	0.209614	12.5281	5.2399e-36	5.27368e-35	30.6255	28.7291	39.6786	186.561	228.569	195.684
Pt4g014910	477.274	1.17038	0.0935727	12.5077	6.77163e-36	6.80126e-35	270.989	303.045	307.037	618.994	655.94	707.636
Pt3g002720	249.511	1.61853	0.130303	12.4212	2.00491e-35	1.99012e-34	125.286	108.429	134.151	365.573	405.046	358.578
Pt7g007570	300.426	1.40374	0.113293	12.3904	2.94721e-35	2.90772e-34	167.048	172.374	154.935	424.885	436.939	446.371
Pt8g011930	263.045	1.53913	0.124378	12.3747	3.58271e-35	3.52758e-34	122.502	146.426	135.096	397.925	406.109	370.213
Pt9g008450	179.557	1.87687	0.152548	12.3035	8.67616e-35	8.48699e-34	69.6034	75.993	85.0256	286.851	273.22	286.651
Pt7g020900	534.082	1.12165	0.0912527	12.2917	1.00354e-34	9.81171e-34	335.952	313.24	359.942	735.46	668.698	791.198
Pt5g016440	269.413	1.47176	0.119752	12.2901	1.02408e-34	1.00074e-33	144.775	136.231	147.378	404.395	400.793	382.906
PtUn012260	167.016	1.96473	0.160308	12.256	1.5603e-34	1.51791e-33	73.3155	62.0919	68.9652	276.067	246.642	275.016
Pt1g003260	248.403	1.5388	0.125776	12.2344	2.03603e-34	1.97579e-33	119.718	134.378	127.538	355.868	379.531	373.386
Pt3g008630	373.683	1.27485	0.104326	12.2199	2.43408e-34	2.36089e-33	230.155	233.54	191.78	525.175	523.051	538.396
Pt7g011040	525.009	1.04687	0.0856881	12.2172	2.51642e-34	2.43954e-33	352.657	324.361	350.494	677.227	713.348	731.964
Pt3g027430	442.146	1.13356	0.0929664	12.1933	3.37619e-34	3.26331e-33	283.982	259.488	287.197	601.74	594.28	626.189
Pt8g011140	250.662	1.6332	0.134109	12.1782	4.06367e-34	3.92393e-33	113.221	139.938	113.367	421.65	359.332	356.462
PtUn024250	350.449	1.2942	0.106515	12.1504	5.71034e-34	5.50036e-33	217.162	209.444	182.333	489.588	491.158	513.01
Pt4g002490	224.399	1.66405	0.137197	12.129	7.41929e-34	7.12186e-33	109.509	95.4547	118.091	317.046	362.521	343.769
Pt1g004920	338.136	1.31261	0.10844	12.1045	1.00002e-33	9.5711e-33	203.242	182.569	196.503	515.469	461.391	469.642
Pt1g011810	170.102	1.88526	0.156765	12.0261	2.59226e-33	2.44978e-32	68.6753	76.9198	71.7994	284.694	254.084	264.438
Pt2g003890	288.894	1.38296	0.115336	11.9907	3.97491e-33	3.74736e-32	165.192	166.814	148.322	421.65	417.803	413.581
Pt7g011590	407.992	1.28847	0.107617	11.9727	4.93724e-33	4.63892e-32	199.53	267.829	243.74	556.448	619.795	560.609
Pt5g009130	117.386	2.36095	0.197883	11.931	8.15585e-33	7.61903e-32	42.6901	34.2895	37.7891	188.718	197.739	203.088
Pt7g021340	461.096	1.12901	0.0946979	11.9222	9.06951e-33	8.4604e-32	285.838	274.316	307.981	664.287	581.522	652.633
Pt3g036970	148.838	2.13819	0.179874	11.8872	1.38006e-32	1.28186e-31	47.3303	49.1175	68.9652	259.891	248.768	218.955
Pt1g015400	220.312	1.67493	0.140919	11.8857	1.4044e-32	1.30261e-31	98.3727	123.257	93.5281	346.162	311.492	349.058
Pt6g014180	80.4924	3.32342	0.279697	11.8822	1.46445e-32	1.35637e-31	15.7768	11.1209	17.0051	130.485	150.962	157.605
Pt3g039150	472.346	1.07706	0.0909064	11.848	2.20314e-32	2.02995e-31	322.96	309.533	278.695	655.66	637.867	629.362
PtUn027750	476.669	1.05685	0.0892023	11.8478	2.20982e-32	2.03514e-31	304.399	316.02	307.981	664.287	657.003	610.323
Pt9g004210	319.215	1.28277	0.109352	11.7306	8.88154e-32	8.11059e-31	179.113	200.177	178.554	452.923	448.633	455.891
Pt1g017200	453.828	1.1183	0.0954284	11.7187	1.02208e-31	9.31179e-31	262.637	288.218	307.981	640.562	579.396	644.171
Pt8g004040	363.852	1.22557	0.104713	11.7041	1.21429e-31	1.10475e-30	226.443	225.199	202.172	510.077	540.061	479.162
PtUn030660	101.991	2.7082	0.23215	11.6657	1.9079e-31	1.72533e-30	20.417	27.8023	33.0655	160.68	163.719	206.262
Pt2g011830	258.503	1.45188	0.124556	11.6565	2.12647e-31	1.92209e-30	133.638	147.352	134.151	383.906	400.793	351.174
Pt6g010790	323.801	1.26395	0.108947	11.6015	4.05106e-31	3.63813e-30	184.681	189.983	196.503	470.177	470.959	430.505
Pt1g014630	168.992	1.91457	0.165604	11.5611	6.48577e-31	5.76891e-30	82.596	74.1396	55.739	245.872	266.841	288.766
Pt3g005650	400.564	1.15762	0.100162	11.5576	6.76085e-31	6.00811e-30	243.148	239.1	261.69	554.291	591.091	514.067
Pt2g028300	469.677	1.10812	0.0960571	11.5361	8.67749e-31	7.68685e-30	275.629	316.947	300.424	643.797	694.212	587.052
Pt3g013290	306.996	1.32942	0.115344	11.5257	9.79341e-31	8.65964e-30	180.969	172.374	170.996	408.709	482.653	426.274
PtUn012290	438.801	1.09427	0.0953723	11.4737	1.78865e-30	1.56668e-29	270.061	283.584	286.253	552.134	635.741	605.034
Pt9g010650	251.758	1.45451	0.126796	11.4712	1.84001e-30	1.61022e-29	146.631	140.865	116.202	367.73	369.963	369.155
Pt6g003290	507.61	1.02687	0.0903242	11.3687	5.98411e-30	5.17871e-29	328.528	371.625	302.313	685.854	677.203	680.134
Pt2g002760	144.087	1.97357	0.174476	11.3114	1.15251e-29	9.90365e-29	66.8192	49.1175	59.5179	243.716	216.875	228.474
Pt3g035160	485.303	1.06203	0.0941269	11.2829	1.59338e-29	1.36741e-28	316.463	335.482	290.976	608.211	712.285	648.402
Pt1g004020	353.325	1.23197	0.109298	11.2716	1.81145e-29	1.55045e-28	187.465	204.811	240.906	510.077	496.474	480.219
Pt8g000660	222.956	1.50752	0.133783	11.2684	1.87983e-29	1.60687e-28	103.941	125.111	119.036	331.065	341.259	317.326
Pt4g016350	207.417	1.53642	0.13682	11.2296	2.91936e-29	2.48892e-28	105.797	113.063	100.141	304.105	308.303	313.095
PtUn030900	236.708	1.44478	0.128929	11.206	3.80971e-29	3.23246e-28	122.502	139.012	119.981	356.946	331.691	350.116
Pt4g021570	129.429	2.14031	0.191144	11.1974	4.19953e-29	3.56012e-28	51.9705	53.7512	37.7891	187.639	231.759	213.666
Pt3g034410	243.57	1.42914	0.12809	11.1574	6.59086e-29	5.55596e-28	120.646	136.231	138.875	374.2	359.332	332.134
Pt4g019100	72.8383	3.09758	0.278304	11.1302	8.94322e-29	7.50977e-28	16.7048	14.8279	14.1709	128.328	133.952	129.046
PtUn006380	389.57	1.12905	0.101737	11.0977	1.28748e-28	1.07649e-27	235.723	256.708	240.906	540.272	571.954	491.855
Pt3g022370	275.773	1.28892	0.116169	11.0952	1.32353e-28	1.10615e-27	160.552	163.107	156.825	397.925	388.036	388.195
Pt3g004520	743.61	1.01618	0.0918095	11.0684	1.7857e-28	1.48796e-27	487.224	493.955	495.038	875.651	1174.74	935.053
Pt3g026520	239.048	1.53816	0.139119	11.0564	2.04044e-28	1.69515e-27	115.078	149.206	102.975	336.457	352.953	377.617
Pt1g017680	136.61	1.96535	0.178057	11.0378	2.51189e-28	2.08151e-27	55.6827	47.264	64.2415	208.129	227.506	216.839
Pt3g039500	272.239	1.35544	0.122873	11.0313	2.70014e-28	2.23561e-27	152.199	156.62	150.212	348.319	415.677	410.408
Pt3g037270	311.769	1.28036	0.116627	10.9783	4.86104e-28	4.00267e-27	187.465	201.104	156.825	421.65	468.833	434.736
Pt9g009920	280.219	1.33953	0.122259	10.9565	6.18165e-28	5.07083e-27	144.775	146.426	185.167	397.925	411.425	395.599
Pt2g026870	348.472	1.13818	0.103958	10.9484	6.76277e-28	5.53356e-27	226.443	211.298	215.398	489.588	491.158	456.949
Pt6g018110	337.256	1.24609	0.11385	10.945	7.02363e-28	5.7446e-27	171.688	215.931	212.564	452.923	512.42	458.007
Pt1g013300	329.584	1.18932	0.108669	10.9444	7.07128e-28	5.77873e-27	187.465	212.224	203.117	474.49	431.624	468.584
Pt5g003770	430.943	1.08655	0.0994177	10.9292	8.36075e-28	6.81537e-27	288.622	260.415	278.695	631.935	527.304	598.688
Pt9g018850	396.494	1.04042	0.0965921	10.7713	4.70287e-27	3.75364e-26	266.349	251.148	260.745	537.037	547.503	516.183
Pt8g008230	179.689	1.62327	0.150844	10.7613	5.24408e-27	4.17707e-26	88.1643	77.8465	98.2517	284.694	270.031	259.149
Pt1g017230	189.291	1.60622	0.149308	10.7577	5.4508e-27	4.33642e-26	81.6679	107.502	91.6387	266.362	301.924	286.651
PtUn016220	318.048	1.18701	0.110399	10.752	5.79703e-27	4.60811e-26	188.393	194.616	199.338	463.707	452.886	409.35
Pt3g005930	239.675	1.39322	0.129811	10.7327	7.14676e-27	5.67178e-26	123.43	141.792	131.317	323.516	376.342	341.654
Pt4g000260	107.263	2.175	0.203023	10.7131	8.83682e-27	6.99596e-26	39.9059	34.2895	42.5128	183.326	164.782	178.76
Pt2g008770	457.146	1.00931	0.0942985	10.7033	9.82062e-27	7.76852e-26	306.255	322.507	281.529	575.859	652.751	603.976
Pt1g003330	378.528	1.06207	0.0999798	10.6228	2.33345e-26	1.81785e-25	242.22	231.686	261.69	517.626	496.474	521.472
Pt3g006250	113.504	2.07468	0.196052	10.5823	3.59866e-26	2.78461e-25	45.4742	40.7768	44.4022	195.188	165.846	189.338
Pt9g003300	317.609	1.15431	0.109238	10.5669	4.24357e-26	3.27455e-25	181.897	202.957	205.951	437.825	448.633	428.39
Pt5g018840	195.589	1.4852	0.140781	10.5497	5.09649e-26	3.92339e-25	98.3727	105.649	104.865	276.067	302.987	285.593
Pt6g014150	137.994	1.80865	0.171701	10.5337	6.04044e-26	4.64091e-25	64.0351	54.6779	65.1863	214.599	213.686	215.781
Pt7g016910	407.041	1.08523	0.10336	10.4995	8.68444e-26	6.63055e-25	266.349	292.851	222.956	541.351	557.071	561.666
Pt3g000190	106.117	2.22684	0.212103	10.4989	8.74261e-26	6.66974e-25	28.7694	34.2895	49.1259	168.228	175.414	180.876
Pt7g012900	360.391	1.05513	0.100979	10.449	1.48036e-25	1.12322e-24	229.227	245.587	227.68	488.51	484.779	486.566
PtUn036730	97.4169	2.31052	0.221275	10.4418	1.59712e-25	1.2104e-24	29.6974	26.8756	41.568	164.993	172.224	149.143
Pt9g002370	358.006	1.09175	0.104898	10.4078	2.2852e-25	1.72384e-24	244.076	202.957	239.016	487.431	492.221	482.335
Pt9g013690	75.5945	2.74736	0.264421	10.3901	2.75081e-25	2.07027e-24	25.0572	14.8279	18.8946	144.504	129.7	120.584
Pt5g017680	228.207	1.33808	0.129134	10.362	3.69143e-25	2.77071e-24	134.566	132.524	120.925	336.457	328.502	316.268
Pt3g039680	346.599	1.06714	0.103245	10.336	4.8432e-25	3.61435e-24	233.867	214.078	223.901	478.804	466.706	462.238
Pt3g007210	331.074	1.15845	0.112345	10.3115	6.25055e-25	4.64861e-24	227.371	205.737	181.388	437.825	445.444	488.681
Pt2g014020	149.632	1.75272	0.170445	10.2832	8.38799e-25	6.22165e-24	67.7473	55.6047	82.1914	241.559	227.506	223.186
Pt6g002810	215.521	1.40499	0.137099	10.248	1.2082e-24	8.91756e-24	128.998	120.477	104.865	334.3	310.429	294.055
PtUn021720	55.2179	3.72279	0.363561	10.2398	1.31494e-24	9.69441e-24	5.56827	9.26745	8.50256	92.7413	99.9326	115.295
Pt2g002750	110.782	2.13528	0.208707	10.231	1.44035e-24	1.0603e-23	30.6255	41.7035	51.0153	162.837	177.54	200.973
Pt5g019830	163.81	1.60182	0.157511	10.1695	2.71182e-24	1.98059e-23	83.524	78.7733	81.2466	260.97	257.273	221.07
PtUn021320	107.988	1.99808	0.197613	10.1111	4.93246e-24	3.56904e-23	38.9779	44.4837	46.2917	167.15	180.729	170.298
Pt6g010650	372.178	1.00243	0.0997502	10.0494	9.24279e-24	6.62162e-23	248.716	258.562	236.182	496.058	483.716	509.836
Pt3g019410	278.823	1.16138	0.115981	10.0135	1.32902e-23	9.48641e-23	171.688	180.715	164.383	395.768	391.225	369.155
Pt1g022240	239.544	1.26738	0.126829	9.99281	1.63867e-23	1.16626e-22	128.998	148.279	144.543	355.868	327.439	332.134
Pt1g000750	168.468	1.52118	0.153222	9.92793	3.14724e-23	2.22208e-22	86.3082	96.3814	78.4125	251.264	257.273	241.167
Pt4g010140	236.966	1.28702	0.13068	9.84864	6.94811e-23	4.85472e-22	150.343	130.671	132.262	329.987	311.492	367.04
PtUn023030	336.98	1.05795	0.107701	9.82303	8.96091e-23	6.23875e-22	197.674	231.686	226.735	448.609	440.129	477.046
Pt7g008250	230.768	1.41321	0.14387	9.8228	8.98139e-23	6.25078e-22	125.286	127.891	124.704	404.395	302.987	299.344
Pt7g007430	328.247	1.08021	0.109982	9.82165	9.08478e-23	6.31822e-22	235.723	206.664	189.89	444.296	452.886	440.025
Pt2g006140	218.231	1.35574	0.13805	9.82067	9.17306e-23	6.37735e-22	116.006	108.429	143.599	298.713	325.312	317.326
Pt2g027000	327.112	1.06576	0.10865	9.80914	1.02843e-22	7.1372e-22	219.019	201.104	214.453	410.866	450.76	466.469
Pt5g007090	336.441	1.11007	0.113312	9.79656	1.16488e-22	8.07269e-22	191.177	236.32	211.619	431.355	504.978	443.198
Pt2g024430	259.306	1.20224	0.122856	9.78573	1.29652e-22	8.97221e-22	167.048	139.012	165.327	363.417	348.701	372.329
PtUn010400	230.68	1.32005	0.134911	9.78463	1.3108e-22	9.06782e-22	115.078	130.671	150.212	304.105	349.764	334.25
PtUn011550	310.074	1.11325	0.113794	9.78299	1.33221e-22	9.2094e-22	175.4	194.616	218.232	431.355	405.046	435.794
Pt3g040470	213.182	1.29438	0.132899	9.7396	2.04367e-22	1.40233e-21	116.006	129.744	124.704	310.576	295.545	302.517
Pt5g014890	112.354	1.97979	0.20363	9.72251	2.4175e-22	1.65535e-21	50.1144	32.4361	53.8495	195.188	174.35	168.183
Pt2g018690	301.513	1.06864	0.110008	9.71425	2.62181e-22	1.79336e-21	196.745	196.47	190.835	396.847	411.425	416.754
Pt9g002950	330.412	1.01608	0.104605	9.71349	2.64124e-22	1.80602e-21	218.091	223.345	214.453	445.374	439.065	442.14
Pt3g005640	263.458	1.15107	0.11853	9.7112	2.70125e-22	1.84576e-21	167.976	162.18	160.604	376.357	349.764	363.867
Pt1g001990	364.638	1.0463	0.108339	9.6577	4.55981e-22	3.0962e-21	266.349	219.638	227.68	508.999	516.673	448.487
Pt3g005420	202.218	1.3412	0.139186	9.63603	5.63216e-22	3.81505e-21	114.15	114.916	114.312	271.754	317.871	280.304
Pt2g026830	247.671	1.24773	0.129509	9.63435	5.72504e-22	3.87662e-21	133.638	162.18	144.543	318.124	380.594	346.943
Pt9g012120	107.441	1.88749	0.196069	9.62666	6.16996e-22	4.17114e-21	40.834	50.0442	46.2917	162.837	172.224	172.414
PtUn014480	318.068	1.0633	0.110454	9.62665	6.17069e-22	4.17114e-21	209.738	210.371	197.448	458.315	435.876	396.657
PtUn003870	139.26	1.61878	0.168159	9.6265	6.18006e-22	4.17604e-21	69.6034	72.2861	63.2968	219.991	205.181	205.204
Pt6g012090	75.2782	2.42427	0.252351	9.60673	7.48869e-22	5.04808e-21	22.2731	23.1686	25.5077	124.015	144.583	112.122
Pt4g013180	224.12	11.3506	1.18318	9.59329	8.53181e-22	5.74528e-21	0	0	0	444.296	474.148	426.274
Pt3g012550	95.6452	2.12201	0.222106	9.55408	1.24693e-21	8.34206e-21	35.2657	44.4837	27.3971	138.034	156.278	172.414
Pt5g017180	202.755	1.32997	0.139612	9.5262	1.63151e-21	1.08851e-20	128.998	102.869	114.312	300.87	291.293	278.189
Pt2g002800	101.848	1.91825	0.202638	9.46641	2.89628e-21	1.91207e-20	38.0498	46.3372	43.4575	171.464	158.404	153.374
Pt9g015340	81.6901	2.29486	0.243392	9.42868	4.15293e-21	2.72785e-20	26.9133	35.2163	20.784	125.093	153.088	129.046
Pt3g031410	176.832	1.40952	0.149577	9.42336	4.36863e-21	2.86857e-20	85.3801	108.429	96.3623	250.186	254.084	266.553
Pt7g010860	253.237	1.15313	0.122613	9.40465	5.22055e-21	3.41303e-20	141.991	164.034	165.327	339.692	357.206	351.174
Pt3g008370	293.303	1.08586	0.115483	9.40275	5.31531e-21	3.47266e-20	207.882	169.594	186.111	388.219	397.604	410.408
Pt7g018450	112.283	1.8015	0.192318	9.36728	7.44255e-21	4.84138e-20	59.3949	45.4105	45.347	172.542	176.477	174.529
Pt7g006470	337.541	1.01354	0.108447	9.34595	9.10688e-21	5.89651e-20	205.098	244.661	221.066	454.001	474.148	426.274
Pt1g002000	144.03	1.53136	0.164508	9.30873	1.29369e-20	8.34313e-20	67.7473	76.9198	77.4677	217.834	220.064	204.146
Pt2g016210	349.656	1.01893	0.109645	9.29302	1.49966e-20	9.65548e-20	248.716	224.272	220.122	504.685	417.803	482.335
Pt3g027910	257.374	1.10204	0.119606	9.21388	3.14545e-20	2.00468e-19	166.12	164.034	160.604	351.554	337.007	364.924
Pt6g014370	139.73	1.53062	0.166348	9.20131	3.536e-20	2.24919e-19	71.4594	70.4326	73.6888	213.521	195.613	213.666
Pt3g001530	315.027	1.16459	0.127907	9.10499	8.62771e-20	5.40687e-19	154.055	238.173	190.835	418.414	453.949	434.736
Pt5g010970	213.041	1.25337	0.137717	9.10105	8.9464e-20	5.60298e-19	127.142	134.378	116.202	267.44	318.934	314.152
Pt6g008270	137.49	1.54204	0.169464	9.09949	9.07594e-20	5.68229e-19	66.8192	73.2128	70.8546	199.502	192.423	222.128
Pt7g006220	322.743	1.01174	0.111265	9.0931	9.62515e-20	6.02035e-19	193.033	231.686	217.288	433.512	405.046	455.891
Pt9g007830	231.906	1.14178	0.125784	9.07729	1.11313e-19	6.95129e-19	145.703	139.012	149.267	312.732	318.934	325.788
Pt5g020800	290.492	1.10798	0.122207	9.06644	1.22968e-19	7.66442e-19	178.185	188.129	186.111	351.554	453.949	385.022
PtUn017380	126.498	1.67511	0.18528	9.04095	1.55318e-19	9.65603e-19	48.2583	74.1396	58.5732	193.031	203.054	181.933
Pt7g018530	62.0923	2.47088	0.273895	9.02126	1.85943e-19	1.1505e-18	18.5609	17.6081	20.784	103.525	104.185	107.891
Pt2g003790	68.2907	2.34983	0.260562	9.0183	1.9103e-19	1.1816e-18	21.345	23.1686	22.6735	128.328	111.627	102.602
Pt4g017210	141.499	10.6871	1.18612	9.01013	2.0581e-19	1.27141e-18	0	0	0	289.008	296.608	263.38
Pt2g007160	272.829	1.07352	0.119281	8.99997	2.25781e-19	1.39214e-18	166.12	175.155	186.111	339.692	390.162	379.733
PtUn012710	275.912	1.03424	0.114921	8.99952	2.267e-19	1.39736e-18	175.4	182.569	185.167	380.671	360.395	371.271
Pt3g009280	239.117	1.11807	0.124364	8.99025	2.46658e-19	1.5175e-18	157.768	149.206	145.488	332.143	335.944	314.152
Pt4g020520	69.1176	2.32273	0.258874	8.97245	2.89995e-19	1.78244e-18	24.1292	18.5349	26.4524	122.936	104.185	118.468
Pt1g004140	280.459	1.00769	0.113593	8.87102	7.24811e-19	4.38731e-18	191.177	180.715	187.056	367.73	376.342	379.733
Pt6g013890	105.604	1.73385	0.196269	8.83404	1.00958e-18	6.08463e-18	55.6827	44.4837	46.2917	154.209	162.656	170.298
Pt7g016760	52.7115	2.78333	0.315206	8.83019	1.04499e-18	6.29415e-18	11.1365	16.6814	12.2815	88.4278	103.122	84.6202
Pt5g016590	210.625	1.16815	0.132961	8.78565	1.55459e-18	9.29467e-18	120.646	133.451	135.096	300.87	285.977	287.709
Pt5g019110	210.635	1.19914	0.136574	8.78013	1.63292e-18	9.75401e-18	129.926	127.891	125.649	263.127	318.934	298.286
Pt4g017480	82.2258	2.09843	0.239182	8.77333	1.73464e-18	1.03553e-17	28.7694	25.0221	39.6786	128.328	153.088	118.468
Pt3g023470	38.8693	4.44153	0.50794	8.74419	2.24621e-18	1.33684e-17	5.56827	2.78023	1.88946	79.8007	75.481	67.6961
Pt1g019640	127.747	1.53146	0.178055	8.60104	7.89966e-18	4.58406e-17	54.7546	65.7989	76.523	187.639	193.486	188.28
Pt2g007310	146.436	1.4131	0.164394	8.59582	8.26695e-18	4.79149e-17	80.7399	75.0663	84.0808	217.834	191.36	229.532
Pt3g014680	258.364	1.09464	0.127666	8.5742	9.97778e-18	5.76596e-17	180.041	164.034	150.212	374.2	309.366	372.329
Pt9g012100	135.22	1.48344	0.173446	8.5527	1.20242e-17	6.93213e-17	68.6753	73.2128	71.7994	226.461	190.297	180.876
Pt3g019420	187.723	1.20664	0.141289	8.54023	1.33953e-17	7.71805e-17	117.862	116.77	105.81	258.813	274.283	252.803
Pt2g001300	132.025	1.49934	0.17599	8.51944	1.6032e-17	9.20733e-17	75.1716	75.993	55.739	185.483	196.676	203.088
Pt2g016590	133.379	1.4647	0.172352	8.49831	1.92371e-17	1.09962e-16	64.9631	67.6523	80.3019	186.561	191.36	209.435
Pt8g004610	166.503	1.329	0.157166	8.45605	2.76591e-17	1.56955e-16	106.725	98.2349	79.3572	255.578	221.127	237.994
PtUn034800	214.89	1.1129	0.131835	8.44163	3.12944e-17	1.76966e-16	138.279	140.865	128.483	289.008	281.725	310.979
PtUn011490	71.456	2.07847	0.246338	8.43747	3.24269e-17	1.83105e-16	28.7694	30.5826	22.6735	124.015	112.69	110.006
Pt2g029770	45.6209	2.88278	0.34215	8.42546	3.59329e-17	2.02492e-16	8.3524	10.1942	14.1709	79.8007	85.049	76.1581
Pt2g002530	134.332	1.43687	0.170776	8.41378	3.97016e-17	2.23407e-16	63.107	81.5535	72.7441	195.188	192.423	200.973
Pt4g004370	185.56	1.23864	0.147597	8.39204	4.77787e-17	2.67701e-16	113.221	100.088	118.091	272.832	278.535	230.59
Pt5g017980	172.725	1.23506	0.148167	8.33561	7.71005e-17	4.27934e-16	100.229	94.5279	114.312	243.716	244.516	239.052
Pt4g008440	124.322	1.46043	0.175395	8.3265	8.32697e-17	4.61781e-16	61.251	65.7989	71.7994	185.483	179.666	181.933
Pt7g009890	42.2751	3.17957	0.382574	8.311	9.48996e-17	5.25231e-16	9.28045	5.56047	10.392	85.1926	85.049	58.1764
Pt7g013870	68.2225	2.12038	0.255219	8.3081	9.725e-17	5.37782e-16	27.8413	21.3151	27.3971	112.152	122.258	98.3709
PtUn035950	226.597	1.08873	0.131269	8.29387	1.09622e-16	6.04314e-16	162.408	132.524	139.82	325.673	302.987	296.171
Pt7g010330	266.249	1.00648	0.121475	8.28547	1.17648e-16	6.47829e-16	169.832	188.129	172.885	364.495	380.594	321.557
PtUn029980	59.2117	2.36279	0.285283	8.28226	1.20861e-16	6.65332e-16	15.7768	25.0221	17.0051	100.29	86.1121	111.064
Pt5g004040	115.973	1.56879	0.189922	8.26019	1.45441e-16	7.98164e-16	57.5388	59.3116	58.5732	168.228	200.928	151.259
Pt9g015330	51.5135	2.49171	0.302694	8.2318	1.8442e-16	1.00755e-15	17.6329	13.9012	15.1157	93.8197	85.049	83.5624
Pt3g039290	122.862	1.43815	0.176288	8.15797	3.40702e-16	1.84075e-15	64.0351	71.3593	63.2968	180.091	172.224	186.164
Pt3g010410	85.7959	1.78588	0.218969	8.15585	3.46727e-16	1.87227e-15	39.9059	37.0698	38.7339	145.582	135.015	118.468
Pt7g007530	60.6452	2.1915	0.270637	8.09758	5.60639e-16	2.9934e-15	18.5609	20.3884	26.4524	93.8197	99.9326	104.717
Pt5g004030	46.1736	2.68324	0.331946	8.08339	6.2993e-16	3.3551e-15	12.9926	11.1209	13.2262	67.9384	80.7965	90.9667
Pt8g005760	81.4465	1.92814	0.239685	8.04448	8.66125e-16	4.58185e-15	26.9133	41.7035	33.0655	130.485	106.311	150.201
Pt3g022670	87.0936	1.76946	0.220408	8.02811	9.89874e-16	5.22515e-15	47.3303	30.5826	40.6233	127.25	139.268	137.508
Pt5g021900	203.062	1.06589	0.134471	7.92649	2.25418e-15	1.17183e-14	130.854	126.964	136.041	289.008	265.778	269.727
Pt9g009370	218.939	1.08448	0.137044	7.9134	2.50444e-15	1.29777e-14	122.502	148.279	150.212	311.654	265.778	315.21
Pt3g029190	106.108	1.52377	0.193082	7.89181	2.9783e-15	1.53761e-14	58.4668	46.3372	59.5179	152.053	164.782	155.49
Pt3g014010	145.433	1.28587	0.163481	7.86552	3.67571e-15	1.88966e-14	87.2362	86.1872	80.3019	227.54	203.054	188.28
Pt4g021550	174.411	1.14596	0.145741	7.863	3.75038e-15	1.92754e-14	101.157	110.283	114.312	234.01	237.074	249.629
PtUn013040	44.5773	2.62442	0.334087	7.85551	3.98158e-15	2.04314e-14	12.0646	12.0477	13.2262	64.7032	81.8597	83.5624
Pt9g004530	127.757	1.34616	0.17209	7.82241	5.18195e-15	2.64243e-14	74.2436	76.9198	65.1863	182.247	179.666	188.28
Pt8g012040	82.3821	1.742	0.22291	7.81485	5.50306e-15	2.80324e-14	42.6901	39.85	31.176	121.858	124.384	134.334
Pt8g004600	146.331	1.25381	0.160935	7.79076	6.66075e-15	3.37886e-14	89.0923	85.2605	85.0256	209.207	220.064	189.338
Pt4g022270	114.285	1.47946	0.190429	7.76911	7.90414e-15	3.99713e-14	64.0351	61.1651	55.739	194.11	146.71	163.952
Pt3g007870	56.4116	2.2784	0.293414	7.76514	8.15549e-15	4.1221e-14	12.9926	26.8756	17.9498	104.604	91.4277	84.6202
Pt1g003680	102.043	1.59735	0.206593	7.73186	1.0599e-14	5.33093e-14	46.4022	52.8244	52.9048	124.015	159.467	176.645
Pt5g019840	111.071	1.48385	0.192081	7.72512	1.11748e-14	5.61618e-14	51.9705	59.3116	64.2415	183.326	163.719	143.854
Pt9g014000	80.1265	1.83326	0.238628	7.68249	1.56025e-14	7.78727e-14	47.3303	32.4361	25.5077	130.485	130.763	114.237
Pt2g006810	47.4635	2.3853	0.312574	7.63114	2.3268e-14	1.1516e-13	13.9207	13.9012	17.9498	88.4278	75.481	75.1004
Pt3g035390	41.9938	2.60946	0.344307	7.57886	3.48606e-14	1.70588e-13	7.42436	13.9012	14.1709	71.1736	75.481	69.8116
Pt8g005950	51.501	2.29723	0.303918	7.55871	4.07097e-14	1.98662e-13	18.5609	16.6814	17.0051	69.0168	103.122	84.6202
Pt7g017930	144.458	1.2051	0.159521	7.55452	4.20392e-14	2.05048e-13	90.0203	83.407	88.8045	195.188	205.181	204.146
Pt3g033250	178.757	1.11566	0.147713	7.55291	4.25645e-14	2.07506e-13	127.142	105.649	105.81	258.813	248.768	226.359
Pt3g004050	180.332	1.13432	0.150247	7.54966	4.36389e-14	2.12531e-13	109.509	123.257	105.81	249.108	276.409	217.897
Pt2g003850	89.0663	1.57318	0.209301	7.51637	5.63175e-14	2.72443e-13	42.6901	42.6302	49.1259	139.112	125.447	135.392
PtUn027740	181.916	1.06713	0.14464	7.37786	1.6085e-13	7.61521e-13	116.006	124.184	112.423	246.951	225.38	266.553
Pt3g020170	133.041	1.24317	0.168952	7.35811	1.86532e-13	8.80546e-13	81.6679	74.1396	81.2466	203.815	180.729	176.645
Pt7g000190	180.419	1.09359	0.148675	7.35561	1.90061e-13	8.96987e-13	110.437	109.356	125.649	265.283	215.812	255.976
Pt7g018350	103.137	1.42569	0.194884	7.31559	2.56258e-13	1.2004e-12	59.3949	60.2384	48.1811	149.896	140.331	160.778
Pt3g023080	142.4	1.19057	0.162791	7.31352	2.60239e-13	1.21788e-12	95.5886	83.407	81.2466	209.207	195.613	189.338
Pt8g011800	106.017	1.39263	0.19075	7.30081	2.86033e-13	1.33539e-12	51.0425	63.0186	61.4073	154.209	145.646	160.778
Pt2g017760	200.94	1.00238	0.137542	7.28786	3.14927e-13	1.46748e-12	134.566	118.623	148.322	272.832	270.031	261.265
Pt5g012520	34.2946	2.96838	0.407561	7.28328	3.25789e-13	1.51737e-12	12.0646	6.48721	4.72364	67.9384	62.7236	51.8298
PtUn034740	138.377	1.20624	0.166839	7.22997	4.83098e-13	2.22665e-12	75.1716	90.821	85.0256	208.129	178.603	192.511
Pt2g003780	50.3594	2.13672	0.295827	7.22287	5.09022e-13	2.34282e-12	18.5609	18.5349	18.8946	75.4871	75.481	95.1977
Pt2g017770	196.374	1.03426	0.143998	7.18248	6.84571e-13	3.13013e-12	113.221	127.891	145.488	283.616	270.031	237.994
Pt2g007960	189.486	1.04325	0.146168	7.13737	9.5133e-13	4.32957e-12	118.79	122.33	130.373	234.01	293.419	237.994
Pt7g019360	121.601	1.26313	0.17784	7.10261	1.22422e-12	5.53155e-12	82.596	63.9454	68.0204	170.385	176.477	168.183
Pt3g039710	187.891	1.0208	0.144011	7.08835	1.35723e-12	6.10987e-12	118.79	140.865	112.423	267.44	249.831	237.994
Pt6g000850	54.3762	1.97343	0.280174	7.04358	1.87361e-12	8.36309e-12	20.417	25.9488	19.8393	80.8791	81.8597	97.3132
Pt2g001610	37.9206	2.48232	0.352786	7.03632	1.97386e-12	8.79852e-12	10.2085	11.1209	13.2262	60.3897	71.2285	61.3496
Pt7g006850	135.997	1.15475	0.164813	7.0064	2.44525e-12	1.08526e-11	80.7399	85.2605	86.915	186.561	198.802	177.702
Pt6g013610	76.0071	1.58842	0.227097	6.99445	2.66304e-12	1.17951e-11	43.6181	35.2163	34.9549	111.074	116.942	114.237
Pt7g009920	29.432	3.08019	0.44522	6.91834	4.56952e-12	1.99808e-11	4.64022	6.48721	7.55783	60.3897	40.3983	57.1186
Pt3g014330	7345.68	1.40924	0.204191	6.90159	5.14253e-12	2.2406e-11	3041.2	4597.58	4416.61	10026.8	12197.1	9794.78
Pt5g025970	74.122	1.57137	0.228525	6.87617	6.14841e-12	2.66399e-11	34.3377	40.7768	36.8444	115.387	108.437	108.948
PtUn033310	96.7763	1.38708	0.202998	6.83297	8.31743e-12	3.58152e-11	47.3303	49.1175	64.2415	131.563	138.205	150.201
Pt5g006400	147.091	1.12722	0.165024	6.83067	8.45166e-12	3.63772e-11	103.013	78.7733	95.4176	184.404	199.865	221.07
Pt7g004290	36.5528	2.46581	0.362912	6.79453	1.0867e-11	4.64453e-11	11.1365	9.26745	13.2262	67.9384	66.9761	50.7721
Pt3g037170	119.452	1.2264	0.180817	6.78254	1.1808e-11	5.0335e-11	77.0277	66.7256	70.8546	154.209	189.234	158.663
Pt8g007250	54.1429	1.86435	0.275648	6.76351	1.34688e-11	5.72646e-11	25.9853	19.4616	24.5629	83.0358	90.3646	81.4469
PtUn004570	51.4531	1.95076	0.288831	6.75397	1.43851e-11	6.10803e-11	19.4889	23.1686	20.784	86.271	68.0392	90.9667
Pt9g012930	78.7138	1.56152	0.231694	6.73957	1.58856e-11	6.73344e-11	39.9059	31.5093	48.1811	103.525	116.942	132.219
Pt4g017300	177.181	1.01605	0.150947	6.73116	1.68316e-11	7.12978e-11	116.006	122.33	113.367	253.421	200.928	257.034
Pt9g005180	72.9091	1.57171	0.233557	6.72944	1.70311e-11	7.21117e-11	41.762	30.5826	37.7891	104.604	116.942	105.775
Pt1g018080	106.597	1.27999	0.190459	6.72056	1.81022e-11	7.64973e-11	68.6753	60.2384	57.6284	145.582	140.331	167.125
Pt6g013090	55.6703	1.81973	0.271229	6.70919	1.95707e-11	8.26137e-11	26.9133	21.3151	25.5077	90.5845	91.4277	78.2736
Pt2g010190	151.029	1.0801	0.161679	6.6805	2.38129e-11	9.99373e-11	88.1643	115.843	86.915	203.815	204.118	207.319
Pt5g008300	24.0653	3.57307	0.535172	6.67649	2.44733e-11	1.02599e-10	6.49631	1.85349	2.83419	39.9003	44.6507	48.6566
Pt8g011570	54.8816	1.94086	0.29291	6.62614	3.44576e-11	1.43316e-10	19.4889	32.4361	16.0604	86.271	99.9326	75.1004
Pt7g005860	80.0986	1.46502	0.221238	6.62191	3.54593e-11	1.4742e-10	38.0498	49.1175	40.6233	107.839	123.321	121.641
Pt3g007560	132.603	1.1101	0.167795	6.6158	3.69538e-11	1.53372e-10	92.8045	78.7733	80.3019	177.934	174.35	191.453
Pt8g010340	88.6847	1.38487	0.209454	6.61179	3.79699e-11	1.57388e-10	49.1864	55.6047	42.5128	118.623	136.078	130.103
Pt2g002600	57.1323	1.77717	0.268961	6.60753	3.90778e-11	1.61877e-10	25.0572	27.8023	24.5629	83.0358	79.7334	102.602
Pt1g001890	78.1001	1.45759	0.223443	6.52333	6.87651e-11	2.80508e-10	38.0498	42.6302	44.4022	120.779	121.195	101.544
Pt7g019150	104.577	1.28131	0.196666	6.51518	7.26032e-11	2.95732e-10	68.6753	51.8977	62.3521	135.877	169.035	139.623
Pt1g014730	78.6016	1.45502	0.224554	6.4796	9.19687e-11	3.7205e-10	43.6181	34.2895	48.1811	114.309	123.321	107.891
Pt1g022370	107.866	1.21265	0.187342	6.47292	9.61276e-11	3.88713e-10	69.6034	55.6047	69.9099	148.817	147.773	155.49
Pt3g040000	152.18	1.02916	0.159143	6.46686	1.00059e-10	4.03943e-10	109.509	102.869	87.8597	186.561	211.559	214.724
Pt5g013200	99.9023	1.24059	0.191998	6.46147	1.03689e-10	4.17816e-10	58.4668	58.3849	61.4073	139.112	135.015	147.028
Pt1g003990	141.657	1.04777	0.162504	6.44765	1.13601e-10	4.56814e-10	97.4447	92.6745	86.915	204.894	193.486	174.529
Pt9g012940	77.6603	1.44801	0.225191	6.43013	1.27497e-10	5.1164e-10	40.834	45.4105	38.7339	101.368	111.627	127.988
Pt1g004720	82.1115	1.40128	0.218104	6.4248	1.3204e-10	5.29327e-10	49.1864	42.6302	43.4575	131.563	105.248	120.584
Pt8g010060	30.7943	2.48501	0.389255	6.38402	1.72499e-10	6.86723e-10	9.28045	8.3407	10.392	52.841	49.9663	53.9453
Pt7g009440	110.111	1.23605	0.193649	6.38294	1.73723e-10	6.91173e-10	73.3155	57.4582	66.131	142.347	181.792	139.623
PtUn023320	105.529	1.2871	0.201704	6.38113	1.75792e-10	6.98833e-10	52.8986	52.8244	78.4125	159.601	132.889	156.547
Pt9g011120	143.727	1.0414	0.163461	6.37096	1.87852e-10	7.44956e-10	83.524	91.7477	106.754	207.05	189.234	184.049
Pt5g009650	136.451	1.05468	0.165628	6.36776	1.91813e-10	7.60203e-10	88.1643	82.4803	95.4176	199.502	180.729	172.414
Pt7g017240	54.4025	1.77565	0.2796	6.35069	2.14357e-10	8.47998e-10	21.345	20.3884	32.1208	75.4871	85.049	92.0244
Pt1g012700	144.636	1.04272	0.164373	6.34363	2.24417e-10	8.87404e-10	110.437	84.3338	88.8045	185.483	207.307	191.453
Pt9g003830	136.681	1.02905	0.162581	6.32946	2.46024e-10	9.70714e-10	88.1643	89.8942	91.6387	193.031	177.54	179.818
Pt3g002270	65.6349	1.541	0.245126	6.28658	3.2453e-10	1.27251e-09	38.9779	32.4361	29.2866	89.5062	102.059	101.544
Pt3g037600	38.5841	2.09686	0.334409	6.27034	3.60264e-10	1.40865e-09	11.1365	16.6814	16.0604	59.3113	64.8499	63.4651
Pt4g015280	125.005	1.05648	0.169383	6.23724	4.45368e-10	1.73204e-09	82.596	80.6268	80.3019	169.307	165.846	171.356
Pt3g016860	33.1601	2.29885	0.368884	6.23192	4.60763e-10	1.79084e-09	11.1365	10.1942	12.2815	60.3897	47.8401	57.1186
Pt9g012970	75.9039	1.38672	0.222672	6.22763	4.73558e-10	1.83947e-09	40.834	40.7768	44.4022	103.525	115.879	110.006
Pt5g023840	106.183	1.16098	0.186944	6.2103	5.28835e-10	2.04807e-09	68.6753	62.0919	66.131	134.798	152.025	153.374
Pt3g006900	122.815	1.06008	0.172045	6.16165	7.19909e-10	2.76501e-09	84.4521	76.9198	77.4677	171.464	158.404	168.183
Pt3g004000	112.553	1.16607	0.189297	6.16	7.27447e-10	2.79341e-09	78.8838	53.7512	75.5783	156.366	162.656	148.085
PtUn035960	63.7314	1.70909	0.278208	6.14323	8.08578e-10	3.08915e-09	22.2731	36.143	31.176	77.6439	85.049	130.103
Pt4g002550	28.0133	2.50326	0.408898	6.12197	9.24253e-10	3.51595e-09	7.42436	8.3407	9.44728	46.3707	47.8401	48.6566
Pt1g017870	88.6725	1.26009	0.205877	6.12059	9.32312e-10	3.54453e-09	59.3949	50.0442	47.2364	126.171	122.258	126.93
Pt9g000680	71.4771	1.40555	0.229653	6.12033	9.3379e-10	3.54946e-09	40.834	41.7035	34.9549	103.525	104.185	103.66
Pt1g021840	102.35	1.1636	0.19207	6.05824	1.37621e-09	5.17271e-09	61.251	57.4582	70.8546	150.974	131.826	141.739
Pt1g014110	43.0154	1.91243	0.316849	6.03578	1.58201e-09	5.92455e-09	15.7768	16.6814	21.7288	80.8791	64.8499	58.1764
Pt1g006110	47.4833	1.97422	0.328148	6.01625	1.78499e-09	6.66682e-09	11.1365	31.5093	15.1157	73.3303	86.1121	67.6961
Pt1g017760	101.221	1.14113	0.192331	5.93316	2.97159e-09	1.09602e-08	64.0351	57.4582	68.0204	127.25	146.71	143.854
Pt6g016560	55.7345	1.57739	0.266234	5.92483	3.12623e-09	1.15175e-08	25.9853	33.3628	24.5629	78.7223	82.9228	88.8512
Pt2g011410	66.3187	1.47049	0.248277	5.92279	3.1653e-09	1.16593e-08	26.9133	37.9965	40.6233	109.996	89.3014	93.0822
Pt4g020530	39.343	1.95053	0.32934	5.92255	3.16994e-09	1.16742e-08	15.7768	15.7547	17.0051	56.0761	56.345	75.1004
Pt6g018900	80.0921	1.32469	0.224249	5.90723	3.47903e-09	1.27691e-08	45.4742	50.9709	40.6233	116.466	130.763	96.2554
PtUn026920	57.937	1.52559	0.259192	5.88594	3.95791e-09	1.44452e-08	26.9133	28.7291	34.0102	79.8007	92.4908	85.6779
Pt1g000230	119.798	1.02387	0.173966	5.88549	3.96885e-09	1.44797e-08	82.596	77.8465	76.523	150.974	164.782	166.067
Pt3g001400	72.2314	1.34833	0.230546	5.84844	4.96209e-09	1.80024e-08	38.0498	43.557	40.6233	92.7413	103.122	115.295
Pt2g003820	20.9888	3.23247	0.553884	5.836	5.34701e-09	1.93558e-08	4.64022	5.56047	1.88946	23.7245	41.4614	48.6566
PtUn027360	104.909	1.10553	0.189484	5.83439	5.39878e-09	1.95323e-08	68.6753	62.0919	68.9652	146.661	127.573	155.49
Pt9g016210	113.653	1.13135	0.194413	5.81931	5.90902e-09	2.13033e-08	52.8986	85.2605	75.5783	155.288	170.098	142.797
Pt5g013900	87.4325	1.20584	0.207415	5.81365	6.11265e-09	2.1993e-08	49.1864	56.5314	52.9048	134.798	115.879	115.295
PtUn000460	104.345	1.09492	0.188466	5.80963	6.26103e-09	2.25099e-08	63.107	72.2861	64.2415	139.112	133.952	153.374
PtUn029250	65.1967	1.42004	0.244789	5.80106	6.58987e-09	2.36573e-08	38.0498	29.6558	38.7339	93.8197	104.185	86.7357
Pt5g018320	107.52	1.12874	0.195013	5.78803	7.12184e-09	2.55155e-08	77.0277	63.0186	62.3521	163.915	122.258	156.547
PtUn022530	84.1479	1.21379	0.211067	5.75075	8.885e-09	3.16927e-08	47.3303	51.8977	52.9048	105.682	122.258	124.815
Pt3g019790	57.781	1.50014	0.26089	5.75007	8.9206e-09	3.18139e-08	27.8413	30.5826	32.1208	97.0549	83.9859	75.1004
Pt7g018700	18.9366	3.19377	0.555973	5.74447	9.22093e-09	3.28609e-08	4.64022	3.70698	2.83419	37.7436	34.0196	30.6748
Pt2g004010	34.5545	2.01812	0.352997	5.7171	1.08358e-08	3.84193e-08	17.6329	10.1942	13.2262	50.6842	58.4712	57.1186
Pt6g019850	63.3962	1.4915	0.261799	5.69713	1.21838e-08	4.30268e-08	25.9853	45.4105	28.3419	105.682	85.049	89.9089
Pt3g030590	122.667	1.01695	0.178849	5.68608	1.29989e-08	4.58721e-08	84.4521	87.114	71.7994	157.445	187.108	148.085
Pt6g014930	79.7508	1.23373	0.217213	5.6798	1.34855e-08	4.75122e-08	45.4742	48.1907	49.1259	103.525	107.374	124.815
PtUn007050	86.2854	1.25381	0.221908	5.65015	1.60312e-08	5.6207e-08	41.762	65.7989	45.347	131.563	106.311	126.93
Pt4g022770	98.979	1.10405	0.195849	5.63726	1.72777e-08	6.04362e-08	57.5388	63.0186	68.0204	135.877	148.836	120.584
PtUn033180	23.4892	2.55331	0.453393	5.63156	1.78589e-08	6.24245e-08	5.56827	9.26745	5.66837	36.6652	40.3983	43.3678
Pt6g010050	114.905	1.02938	0.183549	5.6082	2.0444e-08	7.11673e-08	76.0997	77.8465	72.7441	157.445	131.826	173.471
Pt2g016840	26.8906	2.31301	0.414424	5.58126	2.3878e-08	8.28407e-08	9.28045	12.0477	5.66837	45.2923	40.3983	48.6566
Pt5g010900	62.4826	1.46385	0.263955	5.54581	2.92602e-08	1.00939e-07	27.8413	46.3372	25.5077	94.8981	97.8063	82.5047
Pt7g006710	24.54	2.48023	0.447618	5.54094	3.00855e-08	1.03676e-07	9.28045	8.3407	4.72364	47.449	45.7138	31.7326
Pt3g029310	115.662	1.0004	0.181679	5.50644	3.6616e-08	1.25361e-07	75.1716	88.0407	68.0204	147.739	167.972	147.028
Pt6g010540	79.0285	1.18749	0.215663	5.50625	3.66549e-08	1.25473e-07	45.4742	47.264	51.9601	106.76	115.879	106.833
Pt3g012030	29.4832	2.19138	0.401826	5.45356	4.93726e-08	1.67217e-07	12.0646	4.63372	15.1157	52.841	43.5876	48.6566
Pt2g019800	47.86	1.55736	0.288996	5.38886	7.0905e-08	2.37384e-07	23.2011	21.3151	28.3419	72.252	61.6605	80.3891
Pt3g002220	21.571	2.57133	0.477491	5.38508	7.24122e-08	2.42139e-07	8.3524	6.48721	3.77891	32.3516	36.1458	42.3101
PtUn036170	45.5135	1.61606	0.300547	5.37706	7.57122e-08	2.52828e-07	20.417	25.9488	20.784	78.7223	55.2818	71.9271
PtUn014770	41.7524	1.64549	0.308309	5.33716	9.44144e-08	3.1335e-07	19.4889	18.5349	22.6735	65.7816	55.2818	68.7539
Pt9g004590	111.009	1.0548	0.199483	5.28768	1.23877e-07	4.07048e-07	64.9631	79.7	71.7994	134.798	126.51	188.28
Pt7g008580	18.505	2.90792	0.551718	5.27067	1.35929e-07	4.45376e-07	1.85609	7.41396	3.77891	24.8029	38.272	34.9058
Pt4g005490	43.0723	1.62153	0.308836	5.25045	1.5173e-07	4.94904e-07	20.417	26.8756	16.0604	63.6249	58.4712	72.9849
Pt8g005050	59.2868	1.35958	0.25938	5.24165	1.59149e-07	5.17891e-07	38.9779	36.143	24.5629	92.7413	79.7334	83.5624
Pt8g002090	73.111	1.19266	0.22844	5.22089	1.78069e-07	5.77821e-07	41.762	42.6302	49.1259	108.917	108.437	87.7934
Pt7g010110	31.2477	2.00982	0.385674	5.21118	1.87643e-07	6.07574e-07	11.1365	15.7547	10.392	37.7436	66.9761	45.4833
Pt2g008520	46.7452	1.51374	0.291236	5.19763	2.0184e-07	6.5203e-07	24.1292	25.9488	22.6735	57.1545	72.2916	78.2736
Pt5g026370	94.4594	1.17148	0.225472	5.19567	2.03981e-07	6.58836e-07	51.9705	81.5535	40.6233	142.347	125.447	124.815
PtUn023880	55.0161	1.36446	0.262656	5.19487	2.04862e-07	6.61354e-07	36.1937	28.7291	27.3971	78.7223	77.6072	81.4469
Pt2g023110	88.291	1.04902	0.20195	5.19446	2.0532e-07	6.62394e-07	60.3229	55.6047	56.6837	114.309	119.069	123.757
PtUn023700	100.103	1.0052	0.193814	5.18642	2.1438e-07	6.90936e-07	74.2436	55.6047	69.9099	129.406	132.889	138.566
Pt2g001490	23.398	2.2602	0.435835	5.1859	2.14971e-07	6.92728e-07	9.28045	8.3407	6.6131	34.5084	39.3352	42.3101
PtUn013860	98.0802	1.00234	0.193428	5.18195	2.1958e-07	7.07346e-07	60.3229	71.3593	64.2415	140.19	123.321	129.046
Pt7g002300	84.22	1.12637	0.217775	5.17216	2.31397e-07	7.44063e-07	47.3303	48.1907	63.2968	116.466	99.9326	130.103
Pt6g015750	66.9819	1.25951	0.243575	5.17094	2.32914e-07	7.48695e-07	35.2657	50.0442	33.0655	87.3494	95.6801	100.486
Pt3g039960	83.6622	1.11274	0.215287	5.16865	2.35788e-07	7.57558e-07	45.4742	50.9709	62.3521	105.682	110.564	126.93
PtUn004380	44.0483	1.55306	0.302156	5.13992	2.74852e-07	8.78581e-07	24.1292	20.3884	22.6735	58.2329	59.5343	79.3314
Pt2g016880	72.3232	1.15725	0.225328	5.13586	2.8085e-07	8.97021e-07	41.762	50.0442	42.5128	99.2116	97.8063	102.602
Pt8g006030	41.7157	1.58684	0.31063	5.10846	3.24791e-07	1.03263e-06	16.7048	25.9488	19.8393	69.0168	62.7236	56.0609
Pt3g035310	47.1932	1.43409	0.287359	4.99058	6.01977e-07	1.87093e-06	25.9853	25.9488	24.5629	57.1545	72.2916	77.2159
Pt5g013840	49.461	1.40906	0.282387	4.98983	6.04326e-07	1.87793e-06	27.8413	27.8023	25.5077	81.9574	75.481	58.1764
PtUn036990	60.3672	1.2477	0.250369	4.98346	6.24559e-07	1.93957e-06	35.2657	34.2895	37.7891	81.9574	96.7432	76.1581
Pt9g018620	12.3579	4.23666	0.855023	4.95503	7.23206e-07	2.23489e-06	0.928045	0.926745	1.88946	25.8813	19.136	25.386
Pt3g003420	73.4524	1.11878	0.226856	4.93167	8.15279e-07	2.51068e-06	51.9705	47.264	39.6786	104.604	90.3646	106.833
Pt3g039320	60.1827	1.26156	0.257751	4.8945	9.85557e-07	3.01224e-06	44.5462	34.2895	27.3971	83.0358	93.5539	78.2736
PtUn016100	89.6299	1.012	0.207212	4.88388	1.04019e-06	3.17079e-06	61.251	55.6047	61.4073	124.015	135.015	100.486
Pt4g020050	81.6031	1.12482	0.230411	4.88178	1.05132e-06	3.20419e-06	46.4022	56.5314	51.0153	91.6629	143.52	100.486
Pt4g005250	84.3509	1.05852	0.217662	4.86316	1.15524e-06	3.50779e-06	51.0425	59.3116	53.8495	93.8197	112.69	135.392
Pt3g002110	64.7336	1.17012	0.241007	4.85513	1.20306e-06	3.64843e-06	35.2657	40.7768	43.4575	100.29	85.049	83.5624
Pt7g000390	71.5561	1.09116	0.225092	4.8476	1.24967e-06	3.7845e-06	42.6901	50.0442	44.4022	98.1333	98.8695	95.1977
Pt4g020460	12.1458	3.86976	0.800263	4.83561	1.32741e-06	4.00749e-06	0	2.78023	1.88946	21.5677	19.136	27.5016
PtUn008850	46.5087	1.38024	0.286886	4.8111	1.501e-06	4.50578e-06	22.2731	29.6558	25.5077	70.0952	71.2285	60.2919
Pt1g006590	623.891	1.29292	0.269146	4.8038	1.55685e-06	4.66552e-06	409.268	332.701	342.936	1176.52	840.922	640.998
Pt5g011220	64.3944	1.17688	0.245051	4.80258	1.56632e-06	4.69318e-06	39.9059	42.6302	35.8997	105.682	81.8597	80.3891
Pt1g001190	77.7469	1.0351	0.215797	4.79665	1.61338e-06	4.82901e-06	50.1144	55.6047	47.2364	106.76	99.9326	106.833
Pt5g026270	77.822	1.06181	0.221485	4.79406	1.63441e-06	4.88819e-06	44.5462	50.9709	55.739	111.074	90.3646	114.237
Pt2g016380	72.0022	1.13228	0.237241	4.77271	1.81762e-06	5.40549e-06	34.3377	53.7512	47.2364	113.231	92.4908	90.9667
Pt5g025020	17.4041	2.48041	0.520865	4.76209	1.91595e-06	5.6884e-06	6.49631	3.70698	5.66837	31.2732	31.8934	25.386
Pt3g020150	38.6178	1.55367	0.32806	4.73594	2.18037e-06	6.43915e-06	13.9207	17.6081	27.3971	58.2329	61.6605	52.8876
Pt5g002570	78.3067	1.0349	0.220254	4.69869	2.61832e-06	7.68947e-06	50.1144	42.6302	61.4073	108.917	100.996	105.775
Pt9g000910	66.0683	1.14752	0.244864	4.68635	2.78118e-06	8.15302e-06	33.4096	39.85	50.0706	99.2116	78.6703	95.1977
Pt1g017570	45.829	1.37416	0.294311	4.66906	3.02576e-06	8.82757e-06	30.6255	18.5349	27.3971	69.0168	70.1654	59.2341
Pt2g026680	58.0578	1.18625	0.254297	4.66483	3.08869e-06	9.00848e-06	30.6255	41.7035	34.0102	78.7223	77.6072	85.6779
Pt2g018060	33.0107	1.69603	0.364207	4.65677	3.21211e-06	9.34888e-06	9.28045	15.7547	21.7288	42.0571	58.4712	50.7721
Pt4g020480	58.8181	1.26788	0.272529	4.65229	3.28274e-06	9.54875e-06	44.5462	25.9488	33.0655	77.6439	69.1023	102.602
PtUn028060	10.3016	5.92315	1.28715	4.60175	4.18953e-06	1.20873e-05	0	0.926745	0	26.9597	14.8836	19.0395
Pt1g007880	45.9478	1.38171	0.301364	4.58486	4.54291e-06	1.30644e-05	28.7694	25.9488	21.7288	52.841	85.049	61.3496
Pt6g002890	10.9161	3.70244	0.81193	4.56005	5.11409e-06	1.46358e-05	1.85609	0	2.83419	21.5677	20.1991	19.0395
PtUn032340	14.1216	2.71627	0.597095	4.54914	5.38667e-06	1.53933e-05	5.56827	2.78023	2.83419	22.6461	25.5147	25.386
Pt4g016200	24.4918	1.9142	0.420811	4.54884	5.39432e-06	1.54106e-05	7.42436	10.1942	13.2262	33.43	34.0196	48.6566
Pt6g016810	43.4186	1.39149	0.30614	4.54527	5.48655e-06	1.56558e-05	19.4889	23.1686	29.2866	50.6842	74.4179	63.4651
PtUn025490	66.4115	1.14114	0.255023	4.47465	7.6536e-06	2.15402e-05	37.1218	30.5826	56.6837	95.9765	79.7334	98.3709
PtUn029300	161.354	1.3348	0.298785	4.46742	7.91683e-06	2.22522e-05	128.07	82.4803	64.2415	250.186	199.865	243.283
Pt5g019640	29.4498	1.72498	0.3864	4.46422	8.03599e-06	2.25514e-05	14.8487	15.7547	10.392	61.4681	38.272	35.9636
PtUn028650	43.0727	1.37874	0.30901	4.46179	8.12795e-06	2.27963e-05	20.417	33.3628	17.9498	67.9384	59.5343	59.2341
Pt6g014450	63.0833	1.10055	0.24722	4.45171	8.519e-06	2.38315e-05	41.762	38.9233	39.6786	86.271	100.996	70.8694
Pt5g017790	36.2737	1.43393	0.324167	4.42344	9.71415e-06	2.70315e-05	17.6329	20.3884	20.784	51.7626	47.8401	59.2341
Pt9g001120	23.6597	2.02957	0.460518	4.40714	1.04747e-05	2.90773e-05	6.49631	17.6081	3.77891	35.5868	42.5245	35.9636
Pt2g000470	31.0294	1.54361	0.355839	4.33793	1.43828e-05	3.94326e-05	18.5609	16.6814	12.2815	46.3707	51.0294	41.2523
Pt3g020140	48.0575	1.21433	0.28063	4.32715	1.5105e-05	4.13058e-05	25.9853	25.9488	34.9549	61.4681	72.2916	67.6961
Pt8g003540	35.4567	1.45275	0.337277	4.3073	1.65257e-05	4.50542e-05	24.1292	14.8279	17.9498	61.4681	44.6507	49.7143
PtUn023150	20.2144	2.00001	0.464514	4.30558	1.66548e-05	4.53872e-05	11.1365	5.56047	7.55783	30.1948	39.3352	27.5016
Pt4g002310	71.5365	1.0305	0.240249	4.28931	1.79231e-05	4.86805e-05	48.2583	35.2163	57.6284	109.996	82.9228	95.1977
Pt9g016540	59.6451	1.13757	0.266227	4.27292	1.92926e-05	5.22183e-05	38.9779	44.4837	28.3419	71.1736	72.2916	102.602
Pt3g022500	45.6897	1.22607	0.287355	4.26673	1.98356e-05	5.36286e-05	31.5535	25.9488	24.5629	72.252	58.4712	61.3496
Pt5g012810	41.6398	1.28255	0.300723	4.2649	1.99989e-05	5.40401e-05	27.8413	21.3151	23.6182	60.3897	63.7867	52.8876
Pt5g020950	34.0563	1.43935	0.337957	4.25898	2.05364e-05	5.54236e-05	17.6329	19.4616	17.9498	47.449	59.5343	42.3101
Pt3g017260	46.5023	1.19208	0.28385	4.19968	2.67297e-05	7.12319e-05	22.2731	31.5093	31.176	63.6249	64.8499	65.5806
Pt1g007360	25.9861	1.71274	0.408766	4.19002	2.78926e-05	7.41688e-05	13.9207	5.56047	17.0051	39.9003	39.3352	40.1946
Pt1g016030	17.0012	2.1586	0.517056	4.1748	2.98253e-05	7.90923e-05	6.49631	6.48721	5.66837	37.7436	25.5147	20.0973
Pt3g001850	20.5198	1.89091	0.453517	4.16944	3.05354e-05	8.09203e-05	7.42436	7.41396	11.3367	25.8813	38.272	32.7903
Pt4g018340	60.8382	1.03852	0.250569	4.14466	3.40326e-05	8.98222e-05	36.1937	38.9233	44.4022	97.0549	73.3548	75.1004
Pt3g025750	57.0749	1.24054	0.302677	4.09855	4.15743e-05	0.000108654	29.6974	26.8756	45.347	60.3897	63.7867	116.353
Pt9g011690	29.1234	1.49598	0.366169	4.08547	4.39872e-05	0.000114608	12.9926	15.7547	17.0051	38.8219	51.0294	39.1368
Pt2g007610	9.14507	3.42492	0.839043	4.08194	4.4661e-05	0.000116301	0.928045	0.926745	2.83419	20.4894	14.8836	14.8085
PtUn014290	27.5052	1.63819	0.401738	4.07775	4.54738e-05	0.00011826	7.42436	19.4616	13.2262	51.7626	34.0196	39.1368
Pt4g001790	54.416	1.08511	0.266227	4.07589	4.58379e-05	0.000119159	26.9133	36.143	41.568	79.8007	65.913	76.1581
Pt1g008040	40.2892	1.32396	0.328205	4.03395	5.48471e-05	0.000141187	35.2657	15.7547	17.9498	58.2329	58.4712	56.0609
Pt8g005470	8.94815	3.39141	0.84296	4.02322	5.74083e-05	0.000147527	0.928045	0.926745	2.83419	14.019	14.8836	20.0973
Pt1g018440	54.6558	1.11446	0.277469	4.01652	5.90638e-05	0.000151582	35.2657	34.2895	34.0102	99.2116	68.0392	57.1186
Pt5g009260	19.1664	1.89966	0.477044	3.98214	6.82967e-05	0.000173951	8.3524	3.70698	12.2815	31.2732	29.7671	29.6171
Pt7g006300	56.9872	1.00312	0.253332	3.95972	7.50379e-05	0.000190375	33.4096	43.557	36.8444	71.1736	77.6072	79.3314
Pt6g007460	31.0225	1.5037	0.381134	3.94533	7.96905e-05	0.000201785	7.42436	24.0954	17.0051	47.449	49.9663	40.1946
Pt9g003270	27.2481	1.49027	0.381103	3.91041	9.21402e-05	0.000231776	13.9207	15.7547	13.2262	43.1355	46.7769	30.6748
Pt3g034910	50.9307	1.04439	0.267737	3.9008	9.58767e-05	0.000240771	34.3377	37.0698	28.3419	71.1736	64.8499	69.8116
Pt2g013230	51.6125	1.0318	0.264595	3.89956	9.63692e-05	0.000241884	35.2657	32.4361	34.0102	69.0168	75.481	63.4651
Pt5g021720	47.911	1.079	0.280138	3.85167	0.000117314	0.000291789	32.4816	30.5826	29.2866	60.3897	77.6072	57.1186
Pt2g010850	18.7741	1.7934	0.46563	3.85156	0.000117366	0.000291883	7.42436	6.48721	11.3367	26.9597	28.704	31.7326
PtUn021480	43.9055	1.11746	0.290242	3.85011	0.000118065	0.000293582	26.9133	24.0954	32.1208	64.7032	60.5974	55.0031
Pt5g005300	16.0584	1.96841	0.51127	3.85003	0.000118105	0.000293644	4.64022	6.48721	8.50256	22.6461	25.5147	28.5593
Pt1g014800	30.6211	1.4024	0.365979	3.83191	0.000127153	0.00031523	21.345	9.26745	19.8393	43.1355	45.7138	44.4256
Pt3g032430	8.94486	4.18778	1.09473	3.82539	0.000130567	0.000323105	0.928045	1.85349	0	3.23516	10.6311	37.0213
Pt8g007930	20.7658	1.9816	0.518757	3.8199	0.000133506	0.000329918	9.28045	10.1942	5.66837	45.2923	42.5245	11.6353
Pt3g032120	33.1122	1.31884	0.347364	3.79671	0.000146631	0.000361255	17.6329	25.9488	13.2262	50.6842	42.5245	48.6566
Pt3g002690	39.9871	1.14598	0.301868	3.79628	0.000146882	0.000361829	25.0572	22.2419	27.3971	51.7626	56.345	57.1186
Pt9g017110	17.0855	1.9979	0.5267	3.79324	0.000148692	0.000366149	3.71218	9.26745	7.55783	17.2542	39.3352	25.386
PtUn003820	14.8906	2.11205	0.558408	3.78227	0.000155404	0.000381668	10.2085	2.78023	3.77891	28.0381	22.3254	22.2128
Pt1g021880	40.4709	1.14714	0.304082	3.77245	0.00016165	0.000396207	23.2011	29.6558	22.6735	49.6058	55.2818	62.4074
Pt5g010990	20.0116	1.84053	0.490339	3.75359	0.000174318	0.000425492	7.42436	2.78023	16.0604	30.1948	28.704	34.9058
Pt7g009980	37.4985	1.20366	0.321973	3.7384	0.000185199	0.000450923	28.7694	18.5349	20.784	60.3897	51.0294	45.4833
PtUn020660	31.2838	1.33734	0.359073	3.72442	0.000195766	0.00047517	15.7768	17.6081	19.8393	48.5274	54.2187	31.7326
Pt3g028050	15.8946	2.03598	0.552443	3.6854	0.000228343	0.00055034	1.85609	6.48721	10.392	18.3326	24.4516	33.8481
Pt9g020140	36.7564	1.16285	0.315619	3.68436	0.00022928	0.000552327	21.345	25.9488	20.784	48.5274	54.2187	49.7143
Pt3g027520	5.65176	5.04023	1.36927	3.68096	0.000232356	0.00055939	0	0.926745	0	6.47032	13.8205	12.693
Pt4g013190	42.3942	1.11532	0.304314	3.66502	0.000247318	0.000592926	21.345	26.8756	32.1208	69.0168	57.4081	47.5988
Pt3g030260	26.3735	1.42258	0.390683	3.64127	0.000271297	0.000647075	13.9207	9.26745	19.8393	42.0571	34.0196	39.1368
Pt6g018140	26.8456	1.37652	0.378564	3.63616	0.00027673	0.000658905	16.7048	13.9012	14.1709	44.2139	30.8303	41.2523
Pt1g012870	22.6205	1.49774	0.41447	3.61363	0.00030194	0.000715612	11.1365	9.26745	15.1157	32.3516	30.8303	37.0213
PtUn003830	8.54822	2.77738	0.769601	3.60886	0.000307542	0.00072836	1.85609	2.78023	1.88946	14.019	13.8205	16.924
Pt3g021980	8.21566	2.96603	0.825173	3.59443	0.000325102	0.000767803	3.71218	0.926745	0.944728	15.0974	10.6311	17.9818
Pt3g034240	13.3128	2.01127	0.561273	3.58341	0.000339138	0.000798537	4.64022	4.63372	6.6131	22.6461	18.0729	23.2705
Pt9g010570	43.0204	1.07505	0.300661	3.57563	0.00034939	0.000821487	26.9133	26.8756	29.2866	64.7032	66.9761	43.3678
Pt7g016360	18.2321	1.67252	0.468821	3.5675	0.000360402	0.000846359	8.3524	10.1942	7.55783	34.5084	24.4516	24.3283
PtUn025150	11.9422	2.16633	0.60733	3.56697	0.000361132	0.000847767	2.78413	6.48721	3.77891	17.2542	19.136	22.2128
Pt3g020160	33.8907	1.17044	0.328214	3.56609	0.000362352	0.00085012	18.5609	20.3884	23.6182	48.5274	44.6507	47.5988
Pt4g020540	8.22027	2.96674	0.832556	3.56341	0.000366065	0.00085811	3.71218	0.926745	0.944728	14.019	20.1991	9.51977
Pt2g027800	46.6017	1.10327	0.310018	3.55873	0.000372659	0.000872205	18.5609	26.8756	43.4575	56.0761	60.5974	74.0426
Pt8g006420	34.4004	1.23587	0.347716	3.55425	0.000379063	0.000886131	20.417	25.0221	16.0604	45.2923	36.1458	63.4651
PtUn026380	19.8372	1.7642	0.499316	3.53323	0.000410516	0.000955994	11.1365	7.41396	8.50256	48.5274	14.8836	28.5593
Pt6g003410	18.8722	1.60804	0.455448	3.53068	0.000414485	0.000964546	8.3524	12.0477	7.55783	26.9597	27.6409	30.6748
Pt3g007270	24.9519	1.35858	0.385936	3.52023	0.000431172	0.00100075	13.9207	12.9744	15.1157	36.6652	32.9565	38.0791
Pt5g015350	78.6217	3.32196	0.945221	3.51448	0.000440618	0.00102122	12.0646	18.5349	12.2815	47.449	330.628	50.7721
Pt2g011540	47.2753	1.13889	0.324738	3.50711	0.000453007	0.00104894	15.7768	46.3372	26.4524	64.7032	55.2818	75.1004
Pt3g036310	11.4449	2.21958	0.634939	3.49573	0.000472764	0.00109119	4.64022	2.78023	4.72364	17.2542	26.5778	12.693
Pt9g009780	37.7476	1.10734	0.317511	3.48756	0.000487441	0.00112201	26.9133	25.9488	18.8946	59.3113	43.5876	51.8298
Pt9g018190	8.57237	3.32775	0.957666	3.47485	0.000511134	0.00117295	1.85609	1.85349	0.944728	3.23516	35.0827	8.46202
Pt3g028160	37.7374	1.07618	0.313137	3.43678	0.000588681	0.00134244	19.4889	24.0954	29.2866	51.7626	48.9032	52.8876
PtUn026800	124.715	1.28998	0.375497	3.43539	0.000591691	0.00134846	91.8764	65.7989	59.5179	134.798	138.205	258.091
Pt1g012340	19.6934	1.50534	0.440584	3.41671	0.000633839	0.00143847	12.0646	9.26745	9.44728	25.8813	29.7671	31.7326
PtUn036530	36.1422	1.18175	0.346021	3.41525	0.000637225	0.00144565	24.1292	13.9012	28.3419	60.3897	36.1458	53.9453
Pt1g016640	27.0609	1.38683	0.406174	3.41438	0.000639271	0.00144978	9.28045	11.1209	24.5629	46.3707	31.8934	39.1368
Pt5g011550	195.706	2.23768	0.655809	3.41208	0.000644682	0.0014612	60.3229	68.5791	76.523	160.68	631.489	176.645
Pt3g035570	11.6128	2.11126	0.620204	3.40413	0.00066374	0.00150057	2.78413	2.78023	7.55783	20.4894	20.1991	15.8663
Pt9g017990	19.8927	1.52549	0.448217	3.40346	0.000665374	0.00150391	12.0646	11.1209	7.55783	36.6652	23.3885	28.5593
Pt9g007210	15.8103	1.77561	0.521884	3.40231	0.000668199	0.00150995	5.56827	9.26745	6.6131	15.0974	27.6409	30.6748
PtUn034140	174.411	1.33712	0.393654	3.39668	0.000682088	0.00153901	103.013	92.6745	101.086	148.817	224.317	376.56
Pt7g003480	6.13995	3.60732	1.06501	3.38713	0.00070629	0.00158921	1.85609	0.926745	0	7.54871	12.7573	13.7508
Pt1g002270	25.4445	1.31027	0.386937	3.38625	0.000708542	0.00159373	10.2085	17.6081	16.0604	37.7436	35.0827	35.9636
Pt5g017230	15.8319	1.69536	0.500973	3.38415	0.000714001	0.0016049	8.3524	5.56047	8.50256	28.0381	22.3254	22.2128
Pt1g010930	38.3508	1.03252	0.308715	3.34457	0.000824099	0.00183913	25.0572	26.8756	23.6182	49.6058	45.7138	59.2341
Pt5g004330	13.4372	1.82633	0.547316	3.33689	0.000847204	0.0018867	5.56827	5.56047	6.6131	18.3326	24.4516	20.0973
Pt9g021700	47.556	1.12775	0.338081	3.33573	0.000850759	0.00189397	23.2011	33.3628	33.0655	32.3516	91.4277	71.9271
Pt1g001420	23.2558	1.35482	0.406443	3.33335	0.000858057	0.00190935	12.9926	11.1209	15.1157	38.8219	26.5778	34.9058
Pt5g004320	16.1893	1.81395	0.545823	3.32333	0.000889511	0.00197484	1.85609	7.41396	12.2815	19.411	22.3254	33.8481
Pt3g002060	13.2869	1.90277	0.574867	3.30993	0.000933179	0.00206497	1.85609	6.48721	8.50256	19.411	19.136	24.3283
Pt3g014480	484.482	1.37357	0.415986	3.30195	0.000960139	0.00212222	437.109	189.056	183.277	698.795	689.96	708.694
PtUn020650	25.2609	1.33911	0.406067	3.29775	0.000974645	0.00215258	8.3524	17.6081	17.0051	26.9597	38.272	43.3678
PtUn035040	5.47115	4.05097	1.22916	3.29572	0.000981689	0.00216765	0	0.926745	0.944728	11.8623	10.6311	8.46202
Pt1g011100	36.1894	1.04326	0.317401	3.28688	0.00101304	0.00223232	22.2731	24.0954	24.5629	56.0761	43.5876	46.5411
Pt7g006620	39.1954	1.02881	0.313496	3.28173	0.00103173	0.00226966	26.9133	32.4361	17.9498	54.9978	54.2187	48.6566
Pt3g031980	36.0313	1.06113	0.324386	3.2712	0.00107093	0.00235033	25.9853	16.6814	27.3971	49.6058	52.0925	44.4256
Pt4g009190	6.64989	2.91755	0.906838	3.21728	0.00129414	0.00281281	2.78413	0.926745	0.944728	14.019	13.8205	7.40426
Pt5g021020	7.14429	2.73697	0.851433	3.21454	0.00130652	0.00283864	3.71218	0.926745	0.944728	9.70549	14.8836	12.693
Pt4g022890	11.8963	1.91973	0.598711	3.20643	0.00134391	0.0029134	2.78413	7.41396	4.72364	16.1758	17.0098	23.2705
Pt8g004160	36.8285	1.05418	0.329724	3.19716	0.00138787	0.00300003	19.4889	28.7291	23.6182	44.2139	40.3983	64.5229
Pt9g020240	34.2988	1.04641	0.327483	3.1953	0.00139685	0.00301877	23.2011	25.9488	17.9498	49.6058	46.7769	42.3101
Pt4g020500	14.1139	1.73217	0.542802	3.19117	0.00141699	0.00305858	10.2085	3.70698	5.66837	24.8029	20.1991	20.0973
Pt3g038160	4.07098	4.54969	1.42874	3.18441	0.00145048	0.00312533	0	0.926745	0	9.70549	8.5049	5.28876
Pt7g006910	10.908	1.99989	0.63105	3.16915	0.00152884	0.00328294	2.78413	3.70698	6.6131	22.6461	15.9467	13.7508
Pt9g007230	11.42	1.95868	0.624261	3.13759	0.00170341	0.00363579	1.85609	5.56047	6.6131	23.7245	18.0729	12.693
Pt1g012380	33.9332	1.02324	0.326199	3.13687	0.00170762	0.00364397	25.0572	23.1686	18.8946	45.2923	43.5876	47.5988
Pt7g008270	24.2111	1.25255	0.401349	3.12084	0.00180337	0.00383573	9.28045	16.6814	17.0051	29.1165	39.3352	33.8481
Pt9g001270	19.1385	1.39043	0.450604	3.0857	0.0020307	0.00428516	10.2085	12.0477	9.44728	26.9597	21.2622	34.9058
PtUn017400	8.15075	2.27159	0.738109	3.07759	0.00208684	0.00439886	3.71218	2.78023	1.88946	12.9406	15.9467	11.6353
Pt1g012120	9.50779	2.03255	0.662809	3.06657	0.00216528	0.00455584	2.78413	3.70698	4.72364	14.019	15.9467	15.8663
PtUn009000	35.1489	1.00813	0.329367	3.06082	0.00220731	0.00463876	23.2011	20.3884	26.4524	49.6058	55.2818	35.9636
Pt5g019180	21.0255	1.46703	0.481138	3.04908	0.00229545	0.00481156	21.345	7.41396	4.72364	24.8029	34.0196	33.8481
Pt5g016960	23.8476	1.22148	0.400883	3.04698	0.00231153	0.00484267	14.8487	11.1209	17.0051	26.9597	32.9565	40.1946
PtUn034780	31.4348	1.04279	0.34225	3.04686	0.00231249	0.00484364	21.345	16.6814	23.6182	45.2923	44.6507	37.0213
Pt6g017760	2.48122	4.85449	1.5946	3.04434	0.00233191	0.00488118	0	0	0	2.15677	7.44179	5.28876
Pt8g011560	14.245	1.57689	0.522178	3.01984	0.00252912	0.00526686	5.56827	9.26745	6.6131	23.7245	20.1991	20.0973
Pt7g007070	73.692	1.63759	0.542625	3.0179	0.00254531	0.00529889	27.8413	29.6558	50.0706	78.7223	187.108	68.7539
Pt5g022690	8.14939	2.27121	0.755299	3.00703	0.00263814	0.00547985	5.56827	0.926745	1.88946	12.9406	13.8205	13.7508
Pt5g016480	7.14518	2.47202	0.827635	2.98685	0.00281872	0.00582828	0.928045	1.85349	3.77891	16.1758	7.44179	12.693
Pt3g023070	15.7607	1.53719	0.515287	2.98318	0.00285269	0.00589415	12.0646	6.48721	5.66837	19.411	31.8934	19.0395
PtUn033030	16.2603	1.52165	0.511225	2.97648	0.00291574	0.00601614	5.56827	9.26745	10.392	15.0974	23.3885	33.8481
Pt8g004730	17.7749	1.36235	0.459086	2.96753	0.00300205	0.0061805	10.2085	9.26745	10.392	26.9597	21.2622	28.5593
Pt6g018970	216.434	2.02271	0.684278	2.95598	0.00311675	0.00640179	146.631	86.1872	23.6182	353.711	392.288	296.171
Pt3g036530	29.2303	1.05596	0.35781	2.95118	0.00316558	0.00649524	17.6329	17.6081	21.7288	44.2139	30.8303	43.3678
PtUn036860	13.2279	1.70284	0.577759	2.94732	0.00320544	0.00657177	5.56827	7.41396	5.66837	19.411	10.6311	30.6748
PtUn033570	12.7062	1.62416	0.551849	2.94312	0.00324921	0.00665564	5.56827	5.56047	7.55783	17.2542	20.1991	20.0973
Pt1g013890	14.4012	1.51559	0.515738	2.93868	0.00329608	0.00674246	9.28045	6.48721	6.6131	23.7245	21.2622	19.0395
Pt7g002270	4.56851	3.77421	1.28664	2.93338	0.00335289	0.00684861	0.928045	0	0.944728	4.31355	13.8205	7.40426
Pt6g015280	14.3801	3.84516	1.31632	2.92114	0.0034875	0.00711092	1.85609	0.926745	2.83419	67.9384	6.37867	6.34651
PtUn025600	20.1704	1.32256	0.453913	2.9137	0.00357176	0.00726678	14.8487	5.56047	14.1709	31.2732	32.9565	22.2128
Pt2g010690	15.0787	1.52893	0.524867	2.91298	0.00357999	0.00728275	7.42436	12.0477	3.77891	23.7245	25.5147	17.9818
Pt8g003820	9.14209	1.96475	0.678151	2.89722	0.00376484	0.00764287	5.56827	2.78023	2.83419	11.8623	14.8836	16.924
Pt2g003750	4.73226	3.19261	1.10296	2.89459	0.00379653	0.00770318	0.928045	0.926745	0.944728	8.6271	8.5049	8.46202
Pt2g003840	10.1692	1.87611	0.64827	2.89403	0.00380336	0.00771544	1.85609	6.48721	4.72364	12.9406	20.1991	14.8085
Pt5g013330	16.2658	1.44877	0.501531	2.8887	0.00386839	0.00783595	9.28045	4.63372	12.2815	22.6461	19.136	29.6171
Pt9g001590	9.66879	1.91917	0.666818	2.8781	0.00400078	0.00808483	6.49631	1.85349	3.77891	16.1758	18.0729	11.6353
Pt4g022120	3.3445	4.25524	1.48488	2.86572	0.00416067	0.00838276	0.928045	0	0	3.23516	7.44179	8.46202
Pt1g010290	25.0629	1.14843	0.404726	2.83754	0.00454626	0.00910262	12.0646	12.9744	21.7288	43.1355	36.1458	24.3283
Pt3g015930	29.1722	1.05765	0.373577	2.83115	0.00463803	0.00926609	24.1292	22.2419	10.392	33.43	43.5876	41.2523
Pt6g004490	26.1384	1.08056	0.385336	2.80421	0.00504405	0.010031	16.7048	18.5349	15.1157	24.8029	44.6507	37.0213
Pt8g006860	26.0205	1.10703	0.396701	2.79058	0.00526136	0.0104303	8.3524	20.3884	20.784	32.3516	40.3983	33.8481
Pt3g026670	12.363	1.57368	0.564942	2.78556	0.00534353	0.0105835	7.42436	6.48721	4.72364	23.7245	17.0098	14.8085
Pt2g012120	6.26884	2.51065	0.904871	2.77459	0.00552706	0.0109252	1.85609	0	3.77891	8.6271	15.9467	7.40426
Pt6g018940	24.3353	2.5371	0.91531	2.77185	0.00557391	0.0110092	7.42436	7.41396	6.6131	91.6629	21.2622	11.6353
Pt7g003130	134.835	2.64363	0.954252	2.77037	0.00559928	0.0110552	21.345	21.3151	68.9652	43.1355	321.06	333.192
Pt3g039770	16.742	1.30508	0.471653	2.76703	0.00565693	0.0111634	8.3524	10.1942	10.392	28.0381	21.2622	22.2128
Pt4g004510	10.8361	1.74326	0.6301	2.76665	0.00566362	0.0111755	5.56827	1.85349	7.55783	12.9406	14.8836	22.2128
Pt1g003650	21.7769	1.1265	0.408014	2.76093	0.00576372	0.0113592	14.8487	13.9012	12.2815	33.43	27.6409	28.5593
PtUn020080	94.2531	3.01222	1.09409	2.75316	0.00590229	0.0116134	19.4889	30.5826	12.2815	415.179	38.272	49.7143
Pt3g038150	26.6456	1.04287	0.379166	2.75043	0.00595166	0.0117024	17.6329	17.6081	17.0051	34.5084	26.5778	46.5411
Pt7g002780	18.0998	1.27264	0.465173	2.73584	0.00622218	0.012195	8.3524	7.41396	16.0604	24.8029	27.6409	24.3283
Pt2g004460	8.64297	2.18976	0.802175	2.72978	0.0063377	0.0124052	2.78413	3.70698	2.83419	10.7839	3.18934	28.5593
Pt6g009270	18.3893	1.25259	0.458941	2.72931	0.00634679	0.0124205	11.1365	12.9744	8.50256	18.3326	30.8303	28.5593
Pt8g004700	17.4001	1.25821	0.461644	2.72549	0.00642064	0.012555	12.0646	10.1942	8.50256	28.0381	23.3885	22.2128
Pt4g009900	4.56116	3.12981	1.15244	2.71581	0.00661142	0.0128996	0	0.926745	1.88946	10.7839	3.18934	10.5775
Pt1g010560	21.712	1.36508	0.503312	2.7122	0.00668376	0.0130342	11.1365	10.1942	15.1157	23.7245	57.4081	12.693
Pt1g005080	5.90632	2.41634	0.89157	2.71021	0.00672398	0.0131087	2.78413	1.85349	0.944728	10.7839	6.37867	12.693
Pt6g006660	15.05	1.36775	0.504712	2.70997	0.00672901	0.0131159	7.42436	7.41396	10.392	21.5677	26.5778	16.924
PtUn001360	12.4943	1.50099	0.553996	2.7094	0.00674057	0.0131345	7.42436	7.41396	4.72364	16.1758	18.0729	21.155
Pt5g005570	12.5147	1.49953	0.553978	2.70685	0.00679259	0.0132306	6.49631	4.63372	8.50256	18.3326	20.1991	16.924
Pt3g036980	21.2416	1.12376	0.415824	2.70248	0.00688234	0.0133867	12.9926	15.7547	11.3367	24.8029	30.8303	31.7326
Pt4g019080	4.89979	2.78132	1.0317	2.69586	0.00702078	0.013633	1.85609	0.926745	0.944728	12.9406	7.44179	5.28876
Pt1g000090	19.6686	1.32471	0.49378	2.68279	0.00730104	0.0141377	8.3524	8.3407	17.0051	28.0381	42.5245	13.7508
Pt6g009150	21.2776	1.12459	0.419444	2.68114	0.00733714	0.014202	12.0646	13.9012	14.1709	35.5868	22.3254	29.6171
Pt5g004920	6.42593	2.29616	0.858607	2.67428	0.00748893	0.0144728	0.928045	4.63372	0.944728	14.019	9.56801	8.46202
Pt4g004120	4.88281	2.77695	1.03848	2.67406	0.00749386	0.0144809	2.78413	0	0.944728	7.54871	7.44179	10.5775
Pt5g016560	14.7365	1.4837	0.556217	2.66749	0.00764205	0.0147468	11.1365	8.3407	3.77891	25.8813	28.704	10.5775
Pt5g002900	27.124	1.00902	0.379142	2.66133	0.00778326	0.0149985	22.2731	21.3151	10.392	36.6652	34.0196	38.0791
Pt3g007660	8.28444	1.94634	0.732314	2.65779	0.00786543	0.0151449	3.71218	5.56047	0.944728	16.1758	8.5049	14.8085
PtUn016470	10.6315	1.59638	0.604555	2.64059	0.00827627	0.0158624	5.56827	5.56047	4.72364	14.019	13.8205	20.0973
Pt9g003860	5.72959	2.36183	0.898609	2.62831	0.00858091	0.0164157	2.78413	0.926745	1.88946	9.70549	6.37867	12.693
Pt3g034640	2.82171	3.99468	1.5283	2.6138	0.00895409	0.0170727	0	0	0.944728	5.39194	3.18934	7.40426
PtUn009670	23.0931	1.06844	0.412103	2.59266	0.00952368	0.0180564	22.2731	12.0477	10.392	32.3516	28.704	32.7903
Pt7g008760	4.20727	2.99883	1.15738	2.59105	0.00956825	0.0181303	0.928045	0	1.88946	8.6271	9.56801	4.23101
Pt5g002550	2.82082	3.9943	1.54436	2.58639	0.0096988	0.0183599	0	0	0.944728	5.39194	2.12622	8.46202
Pt3g037650	20.0635	1.10288	0.426824	2.58392	0.0097685	0.0184847	11.1365	15.7547	11.3367	30.1948	25.5147	26.4438
Pt6g014990	11.8134	1.48452	0.576368	2.57564	0.0100054	0.0188909	3.71218	8.3407	6.6131	16.1758	14.8836	21.155
Pt1g019290	28.2138	1.04819	0.407561	2.57185	0.0101157	0.0190855	7.42436	19.4616	28.3419	33.43	46.7769	33.8481
Pt3g030150	59.1102	2.8254	1.10166	2.56468	0.0103271	0.0194494	16.7048	12.9744	14.1709	33.43	259.399	17.9818
Pt2g016150	11.4621	1.52713	0.595513	2.5644	0.0103356	0.0194614	5.56827	6.48721	5.66837	9.70549	18.0729	23.2705
PtUn009810	1.95069	4.50713	1.7701	2.54626	0.0108884	0.0204236	0	0	0	1.07839	9.56801	1.05775
Pt7g020130	60.4083	1.4353	0.56604	2.53568	0.0112228	0.0209924	37.1218	35.2163	25.5077	33.43	115.879	115.295
Pt8g002150	7.43106	1.91435	0.756375	2.53096	0.0113752	0.021251	0.928045	3.70698	4.72364	14.019	10.6311	10.5775
Pt7g002320	32.24	1.0955	0.434047	2.52392	0.0116055	0.0216294	16.7048	21.3151	23.6182	79.8007	34.0196	17.9818
Pt3g003100	22.215	1.02912	0.408945	2.51652	0.0118519	0.0220468	12.9926	16.6814	14.1709	22.6461	31.8934	34.9058
Pt1g017750	11.2992	1.49529	0.598861	2.49688	0.0125291	0.0231846	5.56827	3.70698	8.50256	10.7839	19.136	20.0973
Pt8g004300	7.23601	1.87324	0.763403	2.4538	0.0141354	0.0258944	4.64022	3.70698	0.944728	10.7839	13.8205	9.51977
Pt3g006490	2.63613	3.89158	1.58811	2.45044	0.0142681	0.0260982	0	0	0.944728	1.07839	8.5049	5.28876
PtUn017430	15.189	1.23889	0.506395	2.4465	0.0144251	0.0263731	6.49631	6.48721	14.1709	21.5677	20.1991	22.2128
PtUn020610	21.8111	1.17213	0.47973	2.44332	0.014553	0.0265919	12.9926	6.48721	20.784	32.3516	14.8836	43.3678
Pt6g018690	2.47091	3.79028	1.56442	2.42281	0.015401	0.0280077	0	0	0.944728	5.39194	5.31556	3.17326
Pt2g025010	19.5255	1.04293	0.43096	2.42002	0.0155198	0.0282054	12.0646	11.1209	15.1157	22.6461	28.704	27.5016
PtUn006300	5.8906	2.1411	0.887321	2.413	0.0158219	0.0286796	4.64022	0	1.88946	10.7839	9.56801	8.46202
Pt8g010330	15.9903	1.14605	0.475435	2.41052	0.0159297	0.0288535	9.28045	10.1942	10.392	19.411	24.4516	22.2128
Pt6g007040	20.7275	1.0672	0.442979	2.40915	0.0159896	0.028946	15.7768	6.48721	17.9498	22.6461	30.8303	30.6748
Pt7g005870	5.20162	2.19103	0.912865	2.40017	0.0163876	0.0296114	0.928045	1.85349	2.83419	8.6271	8.5049	8.46202
Pt5g022710	19.3964	1.07787	0.450123	2.39462	0.0166377	0.0300245	11.1365	7.41396	18.8946	28.0381	24.4516	26.4438
PtUn021710	75.4029	2.6358	1.10093	2.39416	0.0166586	0.0300512	19.4889	12.0477	31.176	50.6842	316.808	22.2128
PtUn033820	3.83967	2.85405	1.19462	2.3891	0.0168899	0.0304317	1.85609	0	0.944728	6.47032	3.18934	10.5775
PtUn032730	1.59529	4.21723	1.77345	2.37798	0.0174078	0.0312724	0	0	0	2.15677	2.12622	5.28876
Pt5g025730	12.7978	1.27998	0.543225	2.35626	0.0184601	0.0330383	9.28045	5.56047	7.55783	17.2542	22.3254	14.8085
Pt7g007730	20.0377	1.04994	0.447863	2.34433	0.0190612	0.0340174	9.28045	19.4616	10.392	28.0381	32.9565	20.0973
Pt7g007120	15.1545	1.16726	0.497958	2.3441	0.0190732	0.0340324	5.56827	11.1209	11.3367	20.4894	20.1991	22.2128
Pt3g020000	1.60905	4.22684	1.80352	2.34367	0.0190952	0.0340687	0	0	0	6.47032	2.12622	1.05775
Pt7g013900	7.90715	1.69917	0.726565	2.33863	0.0193544	0.0344869	5.56827	4.63372	0.944728	14.019	12.7573	9.51977
Pt5g007250	19.1702	1.00502	0.430796	2.33293	0.019652	0.0349757	13.9207	12.0477	12.2815	25.8813	23.3885	27.5016
Pt3g017090	13.1147	1.24769	0.536105	2.32732	0.0199484	0.0354482	9.28045	6.48721	7.55783	14.019	18.0729	23.2705
PtUn020200	17.3242	1.06835	0.463262	2.30615	0.0211023	0.0373122	14.8487	10.1942	8.50256	23.7245	26.5778	20.0973
Pt9g002460	3.168	3.1962	1.38797	2.30278	0.0212911	0.0376219	0	0.926745	0.944728	9.70549	5.31556	2.1155
Pt7g013310	22.598	1.01328	0.440347	2.30109	0.0213867	0.0377805	13.9207	6.48721	24.5629	28.0381	34.0196	28.5593
PtUn014590	19.0227	1.03807	0.451547	2.29892	0.0215096	0.037977	12.9926	7.41396	17.0051	23.7245	22.3254	30.6748
Pt2g014770	13.7894	1.19275	0.519621	2.29542	0.021709	0.0383082	6.49631	11.1209	7.55783	17.2542	22.3254	17.9818
Pt1g005950	15.3121	1.1195	0.489546	2.28681	0.0222067	0.0391157	9.28045	7.41396	12.2815	19.411	23.3885	20.0973
Pt1g007370	4.5134	2.26571	0.997131	2.27223	0.0230725	0.0404764	1.85609	1.85349	0.944728	8.6271	9.56801	4.23101
PtUn034530	7.20808	1.68461	0.746985	2.25521	0.0241203	0.0421441	2.78413	3.70698	3.77891	6.47032	12.7573	13.7508
Pt3g012920	3.49374	2.69702	1.19688	2.25339	0.0242348	0.0423215	0.928045	0.926745	0.944728	8.6271	3.18934	6.34651
Pt2g019260	3.99126	2.44238	1.08654	2.24786	0.0245853	0.0428568	1.85609	1.85349	0	5.39194	7.44179	7.40426
PtUn018960	112.199	1.15351	0.513961	2.24435	0.0248101	0.0432102	46.4022	104.722	57.6284	203.815	82.9228	177.702
Pt4g007690	5.52307	2.03038	0.904774	2.24408	0.0248275	0.0432293	0.928045	4.63372	0.944728	6.47032	12.7573	7.40426
PtUn006540	13.7843	1.19536	0.53283	2.24343	0.0248693	0.0432901	10.2085	11.1209	3.77891	19.411	21.2622	16.924
Pt3g006720	18.1965	1.05284	0.470203	2.23911	0.0251485	0.0437292	12.0646	8.3407	15.1157	31.2732	14.8836	27.5016
Pt2g014420	17.5102	1.08509	0.488764	2.22007	0.0264141	0.0457058	6.49631	10.1942	17.0051	17.2542	32.9565	21.155
Pt4g009570	7.20785	1.68805	0.760385	2.22	0.0264191	0.0457104	1.85609	6.48721	1.88946	8.6271	11.6942	12.693
PtUn020910	12.2654	1.19363	0.544157	2.19353	0.028269	0.0486439	7.42436	8.3407	6.6131	18.3326	18.0729	14.8085
Pt4g010980	4.3289	2.19059	0.99919	2.19237	0.028353	0.0487798	1.85609	0.926745	1.88946	5.39194	8.5049	7.40426
Pt2g003170	2.11145	3.54735	1.62016	2.1895	0.0285605	0.0490934	0	0	0.944728	3.23516	5.31556	3.17326
Pt3g007570	6.72286	1.7335	0.791807	2.18929	0.0285755	0.0491149	4.64022	2.78023	1.88946	16.1758	8.5049	6.34651
PtUn003770	14.1497	1.16713	0.53358	2.18736	0.0287162	0.0493438	9.28045	6.48721	10.392	22.6461	25.5147	10.5775
Pt3g039910	15.4617	1.07772	0.492791	2.18697	0.0287449	0.0493801	10.2085	12.9744	6.6131	23.7245	22.3254	16.924
Pt1g004120	11.0899	1.26004	0.5768	2.18454	0.0289224	0.0496238	7.42436	5.56047	6.6131	16.1758	18.0729	12.693
PtUn022610	5.54204	2.02278	0.926352	2.1836	0.0289916	0.0497294	0	0.926745	5.66837	8.6271	9.56801	8.46202
Pt6g017160	9.4002	1.47537	0.676191	2.18189	0.0291178	0.0499229	5.56827	4.63372	4.72364	9.70549	7.44179	24.3283
Pt3g019280	11.5814	1.2579	0.576592	2.18162	0.0291375	0.0499357	9.28045	7.41396	3.77891	15.0974	13.8205	20.0973
Pt3g025780	2.11189	3.54922	1.62711	2.1813	0.0291614	0.0499723	0	0.926745	0	4.31355	5.31556	2.1155
